# Supplementary material for: Dissecting the polygenic architecture of psychopathology via singular value decomposition of eight psychiatric genome‐wide association studies and evaluation of component‐based polygenic scores
Source: Gen Psychiatr. 2026 Jun 1;39(3):e70027. doi: 10.1002/gps3.70027 (PMC13239150; doi:10.1002/gps3.70027)
Supplement: Supplementary file 2 — Tables S1–S7 [file GPS3-39-e70027-s001.ods]

## Sheet: SuppTable1_GWAS_included
Supplemental Table 1. Summary of the genome-wide association studies used in the main analyses
Disorder	Reference	N case (EUR)a	N control (EUR) a	N SNPs p value < 0.001	N no-null SNPsb	Overlap with FinnGen (cases/controls)	FinnGen DF12 (cases/controls)
SCZ	Trubetskoy et al. (2022)	53 386	77 258	176 757	1036	none	7234/484 776
BP	O’Connell et al. (2025)	59 287	781 022	87 148	787	DF6 (5091/255 314)	8946/434 831
MDD	Major Depressive Disorder Working Group of the Psychiatric Genomics Consortium (2025)	412 305	1 588 397	190 217	1530	DF5 (23 424/195 368)	59 333/434 831
ADHD	Demontis et al. (2023)	38 691	186 843	55 658	474	none	4452/490 708
ASD	Grove et al. (2019)	18 381	27 969	29 839	142	none	888/362 304
AN	Watson et al. (2019)	16 992	55 525	38 917	203	none	2621/484 901
PTSD	Nievergelt et al. (2024)	137 136	1 085 746	66 071	819	DF3 (552/135 086)	3444/444 414
CAN	Levey et al. (2023)	42 281	843 744	47 745	294	none	1168/491 508
ADHD, attention deficit hyperactivity disorder; AN, anorexia nervosa; ASD, autism spectrum disorders; BP, bipolar disorder; CAN, cannabis dependence; DF, FinnGen release version; MDD, major depressive disorder; PTSD, post-traumatic stress disorder; SCZ, schizophrenia; SNP, single nucleotide polymorphism.
a) Sample size of available European-ancestry individuals in the summary statistics employed for the main analyses
b) Number of SNPs showing non-zero Z-scores for each disorder

## Sheet: SuppTable2_GWAS_excluded
Supplemental Table 2. Summary of the Genome-Wide Association Studies excluded from the main analyses
Disorder	Reference	N case (EUR)a	N control (EUR) a	N total	N SNPs p value < 0.001
Anxiety	Otowa et al. (2016)	7016	14 745	21 761	8478
Anxiety	Friligkou et al. (2024)	-	-	989 043	45 161
Obsessive-compulsive disorder	Knowles et al. (2018)	2688	7037	9725	12 132
Tourette syndrome	Yu et al. (2019)	4819	9488	14 307	15,920
Alcohol dependence	Walters et al. (2018)	11 569	34 999	46 568	13 057
Opioid dependence	Deak et al. (2022)	15 251	538 935	552 186	12 333
SNP, single nucleotide polymorphism.
a) Sample size of available European-ancestry individuals in the summary statistics

## Sheet: SuppTable3_contribut_SNPtoPC
Supplemental Table 3. Contribution of SNPs to PCs
SNP	PC1	PC2	PC3	PC4	PC5	PC6	PC7	PC8	sumcumPC1	sumcumPC2	sumcumPC3	sumcumPC4	sumcumPC5	sumcumPC6	sumcumPC7	sumcumPC8
rs2609653	0.158	0.011	0.015	0.020	0.012	0.144	0.001	0.406	0.158	0.011	0.015	0.020	0.012	0.144	0.001	0.406
rs2301649	0.107	0.182	0.037	0.013	0.199	0.024	0.002	0.291	0.265	0.194	0.052	0.033	0.211	0.168	0.003	0.696
rs2167084	0.039	0.006	0.002	0.009	0.050	0.010	0.090	0.281	0.304	0.200	0.053	0.042	0.261	0.178	0.093	0.978
rs6441786	0.045	0.112	0.006	0.000	0.017	0.095	0.003	0.276	0.349	0.313	0.059	0.042	0.277	0.273	0.096	1.254
rs7566492	0.041	0.000	0.067	0.399	0.010	0.017	0.000	0.273	0.390	0.313	0.126	0.441	0.288	0.291	0.096	1.527
rs2396766	0.089	0.169	0.030	0.015	0.152	0.037	0.001	0.265	0.479	0.481	0.157	0.456	0.439	0.328	0.097	1.792
rs11599236	0.128	0.057	0.002	0.000	0.000	0.290	0.035	0.255	0.607	0.538	0.158	0.456	0.439	0.618	0.132	2.047
rs7937151	0.466	0.056	0.194	0.156	0.283	0.002	0.232	0.255	1.073	0.594	0.352	0.611	0.722	0.619	0.364	2.302
rs227361	0.081	0.351	0.398	0.030	0.004	0.001	0.002	0.255	1.154	0.945	0.750	0.642	0.727	0.620	0.366	2.557
rs2977715	0.045	0.010	0.000	0.006	0.040	0.005	0.123	0.251	1.198	0.955	0.750	0.648	0.767	0.625	0.489	2.809
rs6988046	0.084	0.104	0.008	0.023	0.022	0.000	0.010	0.247	1.282	1.059	0.759	0.671	0.789	0.625	0.499	3.055
rs9638618	0.069	0.030	0.000	0.007	0.027	0.002	0.004	0.246	1.351	1.089	0.759	0.678	0.816	0.627	0.504	3.302
rs7792045	0.012	0.136	0.044	0.008	0.007	0.019	0.010	0.246	1.363	1.226	0.803	0.686	0.823	0.647	0.513	3.548
rs1555320	0.059	0.021	0.038	0.315	0.004	0.008	0.079	0.244	1.423	1.246	0.840	1.001	0.827	0.655	0.593	3.792
rs7646366	0.001	0.039	0.011	0.616	0.048	0.005	0.005	0.242	1.424	1.286	0.851	1.617	0.874	0.660	0.598	4.035
rs1956239	0.076	0.043	0.000	0.001	0.004	0.162	0.117	0.242	1.500	1.329	0.851	1.618	0.879	0.822	0.714	4.276
rs1239081	0.091	0.155	0.030	0.011	0.172	0.022	0.002	0.241	1.591	1.484	0.881	1.629	1.051	0.844	0.716	4.517
rs1684123	0.038	0.003	0.001	0.004	0.040	0.007	0.072	0.241	1.629	1.487	0.882	1.633	1.091	0.851	0.789	4.758
rs17075993	0.045	0.127	0.003	0.000	0.009	0.158	0.002	0.237	1.674	1.615	0.885	1.633	1.100	1.009	0.791	4.994
rs17607432	0.044	0.102	0.004	0.000	0.013	0.087	0.002	0.234	1.718	1.717	0.889	1.633	1.112	1.096	0.793	5.228
rs11641316	0.069	0.066	0.003	0.017	0.024	0.001	0.001	0.233	1.787	1.782	0.892	1.650	1.136	1.097	0.794	5.462
rs4791216	0.036	0.088	0.006	0.000	0.016	0.065	0.003	0.233	1.823	1.870	0.897	1.650	1.152	1.162	0.797	5.694
rs12532000	0.055	0.154	0.001	0.000	0.005	0.227	0.001	0.230	1.878	2.024	0.898	1.650	1.156	1.389	0.798	5.924
rs2192169	0.034	0.002	0.001	0.003	0.038	0.007	0.057	0.223	1.913	2.026	0.899	1.653	1.194	1.397	0.855	6.147
rs12458494	0.062	0.011	0.000	0.004	0.022	0.000	0.147	0.221	1.975	2.037	0.900	1.657	1.216	1.397	1.002	6.368
rs1152786	0.070	0.071	0.004	0.017	0.021	0.000	0.000	0.220	2.045	2.108	0.903	1.674	1.237	1.397	1.002	6.589
rs1620977	0.090	0.024	0.526	0.013	0.011	0.194	0.126	0.220	2.135	2.132	1.429	1.687	1.248	1.592	1.128	6.808
rs11997947	0.039	0.086	0.004	0.000	0.014	0.062	0.002	0.218	2.174	2.218	1.433	1.687	1.262	1.653	1.130	7.026
rs554651	0.065	0.063	0.003	0.016	0.022	0.001	0.001	0.218	2.239	2.281	1.436	1.703	1.284	1.654	1.132	7.244
rs4247308	0.036	0.018	0.000	0.011	0.035	0.004	0.142	0.215	2.275	2.299	1.436	1.714	1.319	1.658	1.273	7.459
rs827627	0.037	0.080	0.005	0.000	0.015	0.051	0.002	0.215	2.312	2.379	1.441	1.714	1.334	1.709	1.276	7.674
rs10102728	0.045	0.031	0.060	0.011	0.073	0.109	0.000	0.215	2.357	2.410	1.501	1.725	1.407	1.818	1.276	7.888
rs11738003	0.000	0.028	0.008	0.551	0.041	0.005	0.004	0.215	2.357	2.438	1.510	2.276	1.447	1.823	1.280	8.103
rs725209	0.054	0.021	0.031	0.398	0.000	0.088	0.002	0.211	2.411	2.459	1.541	2.675	1.448	1.910	1.281	8.314
rs9315107	0.031	0.073	0.006	0.000	0.016	0.047	0.003	0.211	2.442	2.532	1.547	2.675	1.463	1.957	1.284	8.526
rs645040	0.016	0.234	0.015	0.002	0.020	0.076	0.094	0.210	2.458	2.766	1.562	2.677	1.484	2.033	1.378	8.736
rs11916850	0.032	0.002	0.001	0.003	0.035	0.007	0.056	0.206	2.490	2.768	1.563	2.680	1.519	2.040	1.434	8.942
rs12954483	0.051	0.012	0.000	0.001	0.003	0.000	0.113	0.206	2.541	2.780	1.563	2.681	1.522	2.040	1.547	9.148
rs13227817	0.039	0.013	0.000	0.006	0.031	0.003	0.129	0.205	2.580	2.792	1.563	2.687	1.553	2.042	1.676	9.353
rs9292400	0.078	0.022	0.061	0.022	0.284	0.105	0.019	0.204	2.658	2.815	1.624	2.708	1.838	2.147	1.695	9.557
rs10506971	0.048	0.155	0.000	0.000	0.003	0.272	0.001	0.204	2.706	2.970	1.624	2.708	1.840	2.420	1.696	9.761
rs3024745	0.038	0.012	0.000	0.006	0.031	0.003	0.123	0.203	2.745	2.982	1.624	2.714	1.871	2.422	1.818	9.964
rs9295663	0.066	0.041	0.002	0.007	0.019	0.001	0.008	0.202	2.810	3.022	1.626	2.721	1.890	2.423	1.827	10.165
rs12791990	0.031	0.007	0.000	0.002	0.004	0.000	0.060	0.202	2.842	3.029	1.626	2.723	1.894	2.423	1.886	10.367
rs6741227	0.037	0.083	0.004	0.000	0.011	0.066	0.002	0.200	2.878	3.113	1.630	2.723	1.905	2.489	1.888	10.567
rs12801450	0.032	0.008	0.000	0.002	0.004	0.000	0.064	0.199	2.910	3.121	1.630	2.725	1.909	2.490	1.952	10.766
rs4844913	0.031	0.011	0.000	0.009	0.034	0.005	0.100	0.198	2.941	3.131	1.630	2.734	1.943	2.495	2.052	10.964
rs2542754	0.030	0.073	0.005	0.000	0.014	0.053	0.002	0.198	2.971	3.205	1.635	2.734	1.957	2.548	2.055	11.163
rs1336122	0.038	0.088	0.003	0.000	0.010	0.078	0.002	0.197	3.008	3.293	1.638	2.734	1.967	2.625	2.056	11.360
rs10835362	0.644	0.103	0.014	0.050	0.041	0.194	0.005	0.196	3.652	3.395	1.651	2.784	2.008	2.819	2.062	11.556
rs7729019	0.163	0.037	0.002	0.019	0.092	0.016	0.005	0.196	3.815	3.433	1.653	2.803	2.100	2.836	2.067	11.751
rs12924462	0.034	0.091	0.003	0.000	0.009	0.095	0.002	0.195	3.849	3.524	1.656	2.803	2.110	2.931	2.069	11.947
rs13420595	0.061	0.056	0.002	0.013	0.018	0.001	0.013	0.193	3.910	3.580	1.658	2.816	2.128	2.931	2.081	12.140
rs17171603	0.027	0.006	0.001	0.007	0.034	0.007	0.071	0.192	3.938	3.586	1.659	2.823	2.162	2.938	2.152	12.332
rs756040	0.035	0.009	0.000	0.005	0.030	0.003	0.102	0.191	3.973	3.594	1.659	2.828	2.191	2.941	2.254	12.524
rs10912754	0.002	0.084	0.025	0.008	0.004	0.010	0.001	0.191	3.975	3.678	1.685	2.836	2.196	2.951	2.255	12.714
rs3947083	0.040	0.027	0.068	0.021	0.119	0.128	0.000	0.190	4.015	3.705	1.753	2.857	2.315	3.079	2.255	12.904
rs1349386	0.036	0.084	0.003	0.000	0.010	0.074	0.002	0.188	4.051	3.789	1.756	2.857	2.324	3.153	2.257	13.092
rs6415872	0.000	0.002	0.006	0.009	0.283	0.023	0.002	0.187	4.051	3.791	1.762	2.866	2.608	3.176	2.259	13.279
rs402379	0.034	0.007	0.000	0.004	0.029	0.003	0.093	0.187	4.085	3.798	1.762	2.870	2.637	3.179	2.352	13.466
rs17576069	0.029	0.003	0.067	0.515	0.002	0.011	0.001	0.187	4.114	3.801	1.828	3.385	2.639	3.190	2.353	13.653
rs10957165	0.028	0.009	0.000	0.008	0.032	0.005	0.088	0.186	4.142	3.810	1.829	3.393	2.671	3.196	2.441	13.839
rs5029141	0.030	0.075	0.004	0.000	0.011	0.064	0.002	0.186	4.172	3.886	1.833	3.393	2.682	3.259	2.444	14.025
rs28535536	0.032	0.006	0.034	0.340	0.000	0.001	0.011	0.186	4.204	3.892	1.866	3.733	2.682	3.260	2.455	14.210
rs3733156	0.031	0.081	0.003	0.000	0.010	0.078	0.002	0.186	4.235	3.973	1.870	3.733	2.692	3.338	2.457	14.396
rs7827410	0.030	0.003	0.001	0.003	0.031	0.005	0.059	0.185	4.265	3.976	1.870	3.736	2.723	3.343	2.516	14.581
rs9425766	0.006	0.007	0.005	0.003	0.000	0.001	0.438	0.183	4.271	3.983	1.875	3.739	2.723	3.344	2.954	14.765
rs7714000	0.030	0.000	0.051	0.369	0.004	0.010	0.000	0.183	4.301	3.983	1.926	4.108	2.727	3.354	2.954	14.948
rs251379	0.012	0.105	0.034	0.008	0.002	0.014	0.018	0.182	4.313	4.088	1.960	4.117	2.729	3.368	2.972	15.130
rs7291412	0.098	0.026	0.002	0.000	0.000	0.188	0.049	0.182	4.410	4.114	1.962	4.117	2.729	3.556	3.021	15.313
rs1020396	0.031	0.004	0.000	0.003	0.029	0.004	0.067	0.181	4.441	4.118	1.962	4.120	2.759	3.560	3.088	15.494
rs11243569	0.070	0.028	0.001	0.002	0.001	0.179	0.138	0.179	4.511	4.146	1.963	4.121	2.759	3.740	3.226	15.673
rs4833558	0.056	0.051	0.002	0.012	0.017	0.001	0.011	0.179	4.567	4.197	1.965	4.134	2.776	3.740	3.236	15.851
rs4788567	0.047	0.030	0.065	0.016	0.146	0.121	0.001	0.179	4.614	4.227	2.030	4.149	2.922	3.862	3.237	16.030
rs17732230	0.025	0.005	0.001	0.006	0.032	0.006	0.062	0.178	4.639	4.232	2.031	4.156	2.953	3.868	3.300	16.208
rs12693068	0.001	0.026	0.006	0.380	0.032	0.003	0.003	0.178	4.640	4.258	2.036	4.536	2.986	3.871	3.303	16.386
rs7481100	0.033	0.075	0.003	0.000	0.010	0.060	0.002	0.178	4.673	4.333	2.040	4.536	2.996	3.932	3.304	16.563
rs698798	0.034	0.023	0.058	0.017	0.080	0.107	0.000	0.177	4.707	4.357	2.098	4.553	3.076	4.039	3.304	16.740
rs17756234	0.042	0.138	0.000	0.000	0.002	0.247	0.001	0.177	4.749	4.495	2.098	4.553	3.078	4.286	3.305	16.917
rs16967120	0.031	0.078	0.400	0.028	0.002	0.197	0.001	0.177	4.780	4.573	2.499	4.581	3.080	4.483	3.306	17.094
rs1603995	0.039	0.102	0.001	0.000	0.005	0.127	0.001	0.176	4.819	4.675	2.500	4.581	3.086	4.611	3.308	17.270
rs17564924	0.000	0.021	0.008	0.000	0.017	0.164	0.000	0.175	4.820	4.696	2.508	4.581	3.103	4.775	3.308	17.446
rs7237297	0.000	0.021	0.008	0.000	0.017	0.164	0.000	0.175	4.820	4.717	2.517	4.581	3.119	4.939	3.308	17.621
rs11682182	0.029	0.003	0.001	0.003	0.029	0.005	0.059	0.175	4.849	4.720	2.517	4.584	3.148	4.944	3.367	17.796
rs13166360	0.000	0.053	0.018	0.008	0.000	0.006	0.149	0.175	4.850	4.773	2.535	4.592	3.148	4.950	3.517	17.971
rs9217	0.036	0.091	0.002	0.000	0.007	0.100	0.001	0.174	4.886	4.864	2.537	4.593	3.155	5.050	3.518	18.145
rs2695616	0.027	0.007	0.000	0.002	0.003	0.000	0.054	0.173	4.913	4.871	2.537	4.594	3.158	5.050	3.572	18.318
rs2919980	0.101	0.005	0.003	0.006	0.008	0.135	0.156	0.173	5.013	4.876	2.539	4.600	3.166	5.185	3.728	18.490
rs4272805	0.025	0.008	0.000	0.007	0.030	0.005	0.076	0.171	5.039	4.884	2.540	4.607	3.196	5.190	3.804	18.661
rs11210892	0.269	0.000	0.027	0.071	0.454	0.459	0.002	0.170	5.308	4.884	2.567	4.679	3.650	5.649	3.806	18.832
rs256821	0.028	0.003	0.000	0.003	0.028	0.004	0.060	0.170	5.336	4.887	2.567	4.682	3.677	5.653	3.866	19.002
rs658977	0.056	0.022	0.001	0.001	0.002	0.000	0.178	0.169	5.392	4.909	2.568	4.683	3.679	5.653	4.044	19.171
rs9767713	0.000	0.026	0.009	0.001	0.016	0.169	0.000	0.169	5.392	4.935	2.577	4.683	3.695	5.822	4.044	19.341
rs11628980	0.027	0.067	0.004	0.000	0.011	0.054	0.002	0.169	5.419	5.002	2.581	4.683	3.706	5.876	4.046	19.510
rs1471872	0.024	0.005	0.001	0.006	0.030	0.006	0.062	0.169	5.443	5.007	2.581	4.690	3.736	5.882	4.108	19.679
rs845246	0.025	0.007	0.000	0.007	0.029	0.005	0.075	0.169	5.467	5.015	2.582	4.696	3.765	5.887	4.183	19.847
rs9935137	0.024	0.005	0.001	0.006	0.030	0.006	0.060	0.169	5.491	5.020	2.582	4.703	3.795	5.893	4.243	20.016
rs12324766	0.032	0.073	0.003	0.000	0.009	0.061	0.002	0.168	5.523	5.093	2.585	4.703	3.804	5.954	4.245	20.184
rs8039305	0.707	0.031	0.045	0.117	0.256	0.011	0.000	0.168	6.229	5.123	2.630	4.820	4.060	5.965	4.245	20.352
rs10034048	0.068	0.012	0.001	0.000	0.002	0.096	0.155	0.167	6.297	5.136	2.631	4.820	4.062	6.060	4.400	20.519
rs10184457	0.024	0.007	0.000	0.007	0.029	0.005	0.069	0.166	6.321	5.142	2.632	4.827	4.091	6.066	4.469	20.684
rs6443178	0.026	0.007	0.000	0.002	0.003	0.000	0.053	0.165	6.347	5.149	2.632	4.828	4.094	6.066	4.522	20.849
rs1550030	0.039	0.012	0.000	0.006	0.016	0.000	0.115	0.164	6.386	5.161	2.632	4.835	4.110	6.066	4.638	21.014
rs5015511	0.474	0.009	0.023	0.057	0.036	0.001	0.013	0.164	6.860	5.170	2.654	4.892	4.146	6.067	4.651	21.178
rs910187	0.086	0.045	0.003	0.007	0.011	0.001	0.007	0.164	6.946	5.214	2.658	4.899	4.157	6.068	4.658	21.342
rs9839168	0.046	0.030	0.065	0.017	0.170	0.123	0.001	0.164	6.992	5.244	2.722	4.916	4.327	6.191	4.659	21.506
rs11604548	0.027	0.072	0.003	0.000	0.009	0.070	0.002	0.164	7.019	5.316	2.725	4.916	4.335	6.260	4.661	21.670
rs6479494	0.083	0.066	0.005	0.012	0.008	0.001	0.001	0.163	7.102	5.383	2.730	4.928	4.344	6.261	4.662	21.833
rs6999466	0.000	0.321	0.217	0.077	0.001	0.230	0.000	0.163	7.102	5.704	2.947	5.005	4.344	6.491	4.662	21.996
rs933215	0.028	0.074	0.003	0.000	0.008	0.076	0.002	0.163	7.130	5.778	2.949	5.005	4.353	6.566	4.663	22.159
rs13269646	0.034	0.005	0.000	0.000	0.003	0.000	0.057	0.162	7.164	5.783	2.949	5.005	4.356	6.566	4.721	22.321
rs17604051	0.027	0.001	0.005	0.002	0.023	0.011	0.111	0.162	7.192	5.784	2.954	5.007	4.379	6.577	4.832	22.482
rs12089815	0.062	0.000	0.029	0.024	0.109	0.074	0.080	0.161	7.253	5.784	2.983	5.031	4.488	6.652	4.912	22.644
rs17112192	0.033	0.005	0.000	0.000	0.003	0.000	0.053	0.161	7.287	5.788	2.983	5.031	4.491	6.652	4.966	22.805
rs1413144	0.000	0.040	0.014	0.006	0.001	0.005	0.104	0.160	7.287	5.829	2.997	5.037	4.492	6.657	5.070	22.965
rs4713098	0.040	0.010	0.036	0.016	0.136	0.061	0.010	0.160	7.327	5.839	3.033	5.053	4.628	6.718	5.080	23.125
rs10046576	0.026	0.068	0.003	0.000	0.009	0.064	0.002	0.159	7.353	5.907	3.036	5.053	4.637	6.781	5.082	23.284
rs2654247	0.037	0.025	0.050	0.010	0.084	0.092	0.000	0.159	7.390	5.932	3.086	5.064	4.721	6.873	5.082	23.443
rs12801694	0.041	0.004	0.001	0.001	0.017	0.006	0.186	0.159	7.431	5.936	3.088	5.065	4.738	6.879	5.268	23.601
rs217180	0.072	0.002	0.034	0.021	0.167	0.083	0.057	0.158	7.503	5.937	3.121	5.086	4.904	6.962	5.325	23.759
rs1022668	0.003	0.054	0.001	0.413	0.105	0.037	0.023	0.157	7.505	5.991	3.122	5.498	5.009	6.999	5.349	23.916
rs7230380	0.029	0.080	0.002	0.000	0.007	0.093	0.001	0.157	7.534	6.071	3.124	5.498	5.016	7.092	5.350	24.074
rs288178	0.253	0.083	0.034	0.035	0.096	0.007	0.144	0.156	7.787	6.154	3.158	5.533	5.112	7.099	5.494	24.230
rs2888032	0.031	0.021	0.054	0.016	0.082	0.099	0.000	0.156	7.819	6.175	3.211	5.549	5.193	7.198	5.495	24.386
rs4581549	0.033	0.005	0.000	0.000	0.003	0.000	0.056	0.155	7.852	6.180	3.211	5.549	5.196	7.198	5.551	24.542
rs1336948	0.032	0.079	0.002	0.000	0.006	0.083	0.001	0.155	7.884	6.259	3.213	5.549	5.203	7.282	5.552	24.697
rs1943851	0.039	0.026	0.053	0.012	0.108	0.099	0.001	0.155	7.923	6.284	3.266	5.562	5.311	7.380	5.553	24.852
rs13328917	0.025	0.065	0.003	0.000	0.009	0.059	0.002	0.155	7.948	6.350	3.269	5.562	5.319	7.439	5.554	25.007
rs2359239	0.040	0.010	0.000	0.001	0.002	0.000	0.092	0.154	7.988	6.359	3.269	5.562	5.322	7.439	5.647	25.161
rs9915831	0.000	0.019	0.005	0.374	0.028	0.004	0.003	0.154	7.988	6.378	3.275	5.936	5.350	7.443	5.649	25.316
rs9872001	0.038	0.003	0.002	0.001	0.017	0.006	0.168	0.154	8.026	6.381	3.276	5.937	5.367	7.449	5.817	25.469
rs12736101	0.032	0.004	0.000	0.000	0.003	0.000	0.050	0.154	8.058	6.385	3.276	5.937	5.370	7.449	5.867	25.623
rs158174	0.013	0.170	0.008	0.000	0.011	0.091	0.048	0.153	8.071	6.555	3.285	5.937	5.381	7.540	5.916	25.776
rs9314570	0.026	0.072	0.002	0.000	0.007	0.076	0.002	0.153	8.098	6.627	3.287	5.937	5.388	7.617	5.917	25.929
rs9561314	0.035	0.047	0.000	0.000	0.001	0.100	0.002	0.152	8.132	6.674	3.287	5.937	5.389	7.716	5.919	26.081
rs316086	0.047	0.009	0.000	0.003	0.016	0.000	0.116	0.152	8.179	6.683	3.287	5.940	5.405	7.716	6.035	26.233
rs13015955	0.030	0.000	0.004	0.000	0.020	0.008	0.100	0.152	8.210	6.683	3.291	5.941	5.425	7.724	6.136	26.385
rs2971970	0.024	0.003	0.057	0.455	0.001	0.009	0.001	0.151	8.234	6.687	3.348	6.396	5.426	7.733	6.137	26.536
rs949845	0.030	0.071	0.002	0.000	0.007	0.068	0.001	0.151	8.264	6.758	3.350	6.396	5.433	7.801	6.138	26.688
rs13035558	0.025	0.065	0.003	0.000	0.009	0.060	0.002	0.151	8.288	6.822	3.352	6.396	5.442	7.860	6.140	26.839
rs3934240	0.068	0.050	0.003	0.010	0.009	0.000	0.003	0.151	8.357	6.872	3.356	6.407	5.451	7.861	6.142	26.990
rs17130444	0.030	0.070	0.002	0.000	0.007	0.067	0.001	0.150	8.386	6.942	3.358	6.407	5.458	7.927	6.144	27.141
rs3172494	0.049	0.067	0.000	0.000	0.001	0.140	0.002	0.150	8.436	7.009	3.358	6.407	5.459	8.067	6.146	27.291
rs11924668	0.025	0.065	0.003	0.000	0.008	0.061	0.002	0.150	8.460	7.074	3.360	6.407	5.467	8.128	6.147	27.441
rs9351126	0.001	0.028	0.011	0.001	0.011	0.005	0.100	0.149	8.462	7.102	3.371	6.408	5.478	8.133	6.247	27.590
rs2357537	0.006	0.100	0.028	0.010	0.003	0.011	0.000	0.149	8.468	7.202	3.399	6.418	5.481	8.144	6.247	27.739
rs917114	0.409	0.049	0.321	0.008	0.224	0.064	0.029	0.149	8.877	7.251	3.720	6.427	5.706	8.209	6.276	27.888
rs11687678	0.000	0.037	0.013	0.006	0.001	0.005	0.095	0.147	8.877	7.288	3.732	6.433	5.706	8.213	6.371	28.035
rs4075496	0.039	0.010	0.000	0.001	0.002	0.000	0.094	0.147	8.916	7.298	3.733	6.433	5.708	8.213	6.465	28.182
rs4946651	0.001	0.029	0.011	0.001	0.011	0.005	0.103	0.147	8.917	7.327	3.743	6.434	5.719	8.219	6.568	28.329
rs16992455	0.026	0.009	0.000	0.002	0.002	0.000	0.064	0.147	8.943	7.336	3.743	6.436	5.722	8.219	6.633	28.475
rs1127485	0.024	0.063	0.003	0.000	0.008	0.060	0.002	0.145	8.967	7.399	3.746	6.436	5.730	8.279	6.634	28.621
rs4844393	0.034	0.002	0.002	0.001	0.017	0.006	0.138	0.145	9.001	7.400	3.748	6.437	5.747	8.285	6.772	28.766
rs7673823	0.045	0.031	0.001	0.004	0.001	0.000	0.201	0.144	9.046	7.432	3.749	6.440	5.748	8.285	6.973	28.910
rs6459492	0.000	0.027	0.012	0.002	0.001	0.005	0.080	0.144	9.046	7.458	3.761	6.443	5.748	8.290	7.053	29.054
rs248618	0.000	0.001	0.008	0.014	0.274	0.027	0.002	0.143	9.046	7.459	3.769	6.457	6.023	8.317	7.055	29.198
rs12202969	0.205	0.089	0.991	0.697	0.021	0.124	0.322	0.143	9.252	7.548	4.760	7.153	6.044	8.441	7.377	29.340
rs2511515	0.033	0.017	0.000	0.002	0.002	0.000	0.115	0.142	9.285	7.565	4.760	7.156	6.045	8.441	7.492	29.482
rs17011783	0.025	0.001	0.044	0.359	0.002	0.007	0.001	0.142	9.310	7.566	4.804	7.515	6.047	8.448	7.492	29.625
rs2968973	0.024	0.066	0.002	0.000	0.007	0.069	0.001	0.142	9.334	7.632	4.806	7.515	6.054	8.517	7.494	29.766
rs10896633	0.487	0.049	0.201	0.155	0.164	0.008	0.078	0.141	9.822	7.681	5.007	7.670	6.218	8.525	7.572	29.908
rs6688979	0.023	0.062	0.003	0.000	0.008	0.059	0.002	0.141	9.845	7.742	5.009	7.670	6.226	8.585	7.574	30.049
rs7942392	0.032	0.005	0.000	0.000	0.003	0.000	0.057	0.141	9.877	7.747	5.009	7.670	6.228	8.585	7.631	30.189
rs11605681	0.082	0.025	0.002	0.001	0.000	0.220	0.050	0.140	9.959	7.773	5.012	7.671	6.229	8.805	7.681	30.329
rs9295448	0.045	0.012	0.032	0.010	0.127	0.053	0.010	0.140	10.004	7.785	5.044	7.681	6.356	8.857	7.691	30.469
rs605765	0.000	0.034	0.014	0.000	0.012	0.008	0.152	0.140	10.004	7.819	5.058	7.681	6.367	8.865	7.842	30.609
rs4766965	0.032	0.021	0.055	0.018	0.114	0.104	0.001	0.139	10.035	7.840	5.112	7.700	6.482	8.969	7.843	30.748
rs1604011	0.024	0.064	0.002	0.000	0.007	0.065	0.001	0.139	10.059	7.903	5.115	7.700	6.489	9.034	7.844	30.887
rs4877519	0.030	0.020	0.051	0.016	0.093	0.096	0.000	0.139	10.089	7.923	5.166	7.716	6.581	9.131	7.845	31.026
rs976913	0.037	0.023	0.064	0.024	0.181	0.125	0.002	0.138	10.125	7.947	5.230	7.740	6.763	9.256	7.846	31.164
rs16859334	0.000	0.001	0.008	0.015	0.281	0.029	0.003	0.137	10.125	7.948	5.239	7.754	7.044	9.284	7.849	31.302
rs7244947	0.021	0.002	0.048	0.359	0.002	0.008	0.001	0.137	10.146	7.950	5.287	8.114	7.046	9.293	7.850	31.439
rs723966	0.025	0.002	0.003	0.002	0.018	0.008	0.117	0.136	10.171	7.951	5.290	8.116	7.064	9.301	7.966	31.575
rs2717039	0.188	0.061	0.002	0.059	0.141	0.026	0.002	0.136	10.359	8.013	5.292	8.175	7.205	9.327	7.968	31.711
rs739296	0.033	0.007	0.000	0.000	0.002	0.000	0.070	0.136	10.392	8.020	5.292	8.175	7.207	9.327	8.038	31.846
rs17508336	0.031	0.001	0.002	0.001	0.016	0.006	0.117	0.136	10.423	8.020	5.294	8.176	7.223	9.334	8.155	31.982
rs10516510	0.031	0.005	0.000	0.000	0.002	0.000	0.056	0.135	10.453	8.026	5.294	8.176	7.226	9.334	8.211	32.117
rs4241246	0.001	0.030	0.011	0.001	0.011	0.005	0.111	0.135	10.454	8.056	5.305	8.177	7.236	9.339	8.322	32.252
rs6831076	0.030	0.104	0.276	0.029	0.016	0.228	0.003	0.135	10.484	8.160	5.580	8.207	7.252	9.567	8.325	32.387
rs3811453	0.011	0.132	0.004	0.006	0.000	0.089	0.065	0.135	10.495	8.291	5.585	8.212	7.253	9.657	8.389	32.521
rs133051	0.027	0.012	0.000	0.002	0.002	0.000	0.082	0.134	10.522	8.303	5.585	8.214	7.255	9.657	8.472	32.656
rs4781927	0.049	0.071	0.000	0.000	0.000	0.157	0.002	0.134	10.571	8.374	5.585	8.214	7.255	9.813	8.474	32.790
rs13134467	0.032	0.021	0.056	0.020	0.134	0.108	0.001	0.133	10.604	8.395	5.641	8.234	7.389	9.921	8.475	32.923
rs4917446	0.030	0.005	0.000	0.000	0.002	0.000	0.054	0.133	10.634	8.400	5.641	8.234	7.392	9.921	8.528	33.057
rs4369534	0.049	0.036	0.343	0.016	0.009	0.205	0.105	0.132	10.682	8.436	5.984	8.250	7.400	10.126	8.634	33.189
rs823121	0.028	0.019	0.049	0.016	0.090	0.092	0.000	0.132	10.711	8.455	6.033	8.266	7.491	10.218	8.634	33.321
rs7764383	0.029	0.005	0.000	0.000	0.002	0.000	0.051	0.132	10.740	8.460	6.033	8.266	7.493	10.218	8.685	33.453
rs673451	0.022	0.007	0.000	0.002	0.002	0.000	0.054	0.132	10.762	8.467	6.033	8.268	7.495	10.218	8.739	33.584
rs6508191	0.000	0.023	0.007	0.000	0.014	0.164	0.000	0.131	10.762	8.490	6.041	8.268	7.510	10.383	8.739	33.716
rs4958667	0.030	0.105	0.288	0.030	0.015	0.232	0.003	0.131	10.792	8.596	6.329	8.298	7.525	10.615	8.741	33.847
rs1555813	0.000	0.029	0.010	0.483	0.032	0.003	0.004	0.131	10.792	8.625	6.339	8.782	7.557	10.617	8.746	33.978
rs2422014	0.011	0.095	0.000	0.361	0.041	0.012	0.111	0.131	10.804	8.720	6.339	9.142	7.598	10.629	8.857	34.109
rs6958584	0.001	0.002	0.007	0.009	0.264	0.025	0.003	0.131	10.804	8.722	6.347	9.151	7.863	10.654	8.859	34.240
rs1887870	0.031	0.002	0.002	0.001	0.015	0.005	0.129	0.129	10.836	8.724	6.348	9.152	7.877	10.659	8.988	34.370
rs4144809	0.000	0.030	0.011	0.005	0.001	0.004	0.076	0.129	10.836	8.754	6.359	9.156	7.878	10.663	9.064	34.499
rs3795494	0.026	0.003	0.002	0.002	0.016	0.007	0.133	0.129	10.862	8.757	6.361	9.159	7.894	10.670	9.197	34.628
rs2266010	0.024	0.009	0.000	0.002	0.002	0.000	0.064	0.129	10.886	8.766	6.361	9.160	7.896	10.670	9.260	34.757
rs1033534	0.037	0.006	0.001	0.001	0.012	0.004	0.186	0.128	10.923	8.771	6.362	9.161	7.908	10.674	9.447	34.885
rs2388060	0.031	0.006	0.000	0.000	0.002	0.000	0.065	0.127	10.954	8.778	6.362	9.162	7.910	10.674	9.512	35.012
rs10931469	0.000	0.023	0.007	0.000	0.014	0.162	0.000	0.127	10.954	8.801	6.369	9.162	7.924	10.836	9.512	35.140
rs11579645	0.035	0.022	0.001	0.003	0.001	0.000	0.143	0.127	10.989	8.823	6.370	9.164	7.925	10.836	9.655	35.267
rs7211535	0.034	0.004	0.001	0.001	0.013	0.004	0.159	0.127	11.023	8.827	6.370	9.165	7.938	10.840	9.815	35.393
rs9953026	0.028	0.014	0.000	0.002	0.001	0.000	0.094	0.126	11.051	8.841	6.371	9.167	7.940	10.840	9.908	35.520
rs7717495	0.021	0.007	0.000	0.001	0.002	0.000	0.050	0.126	11.073	8.848	6.371	9.169	7.942	10.840	9.959	35.646
rs17134112	0.029	0.005	0.000	0.000	0.002	0.000	0.053	0.126	11.101	8.852	6.371	9.169	7.944	10.840	10.011	35.771
rs4933513	0.022	0.001	0.004	0.002	0.018	0.009	0.092	0.125	11.123	8.853	6.374	9.171	7.962	10.849	10.104	35.897
rs1923759	0.042	0.009	0.000	0.003	0.014	0.000	0.109	0.125	11.165	8.862	6.374	9.173	7.976	10.849	10.213	36.022
rs1499984	0.044	0.062	0.000	0.000	0.000	0.133	0.002	0.125	11.209	8.924	6.374	9.174	7.976	10.982	10.214	36.147
rs6504511	0.028	0.005	0.002	0.002	0.015	0.006	0.152	0.125	11.236	8.929	6.376	9.176	7.991	10.988	10.366	36.271
rs16863349	0.000	0.031	0.012	0.525	0.033	0.003	0.005	0.125	11.236	8.959	6.388	9.701	8.024	10.991	10.371	36.396
rs17462099	0.043	0.012	0.031	0.010	0.130	0.052	0.010	0.124	11.279	8.971	6.419	9.711	8.154	11.042	10.381	36.520
rs226005	0.032	0.007	0.000	0.000	0.002	0.000	0.071	0.124	11.311	8.979	6.419	9.712	8.156	11.042	10.452	36.644
rs1006023	0.026	0.000	0.002	0.000	0.016	0.006	0.092	0.124	11.337	8.979	6.421	9.712	8.172	11.049	10.544	36.768
rs1031579	0.000	0.036	0.016	0.648	0.038	0.003	0.007	0.124	11.337	9.015	6.437	10.360	8.209	11.052	10.551	36.892
rs7529009	0.034	0.022	0.001	0.003	0.001	0.000	0.144	0.123	11.372	9.037	6.438	10.362	8.210	11.052	10.694	37.015
rs8083723	0.069	0.058	0.004	0.012	0.009	0.001	0.012	0.123	11.441	9.095	6.442	10.374	8.220	11.052	10.706	37.138
rs2730142	0.000	0.029	0.010	0.001	0.010	0.005	0.107	0.123	11.441	9.124	6.452	10.375	8.230	11.057	10.813	37.261
rs6766026	0.027	0.004	0.002	0.002	0.014	0.006	0.150	0.122	11.468	9.128	6.454	10.378	8.244	11.063	10.963	37.383
rs331717	0.028	0.014	0.000	0.002	0.001	0.000	0.094	0.122	11.496	9.142	6.454	10.380	8.245	11.063	11.057	37.506
rs10797793	0.025	0.003	0.002	0.002	0.015	0.007	0.131	0.122	11.521	9.145	6.456	10.382	8.261	11.070	11.188	37.628
rs17494639	0.025	0.011	0.000	0.002	0.002	0.000	0.074	0.122	11.546	9.156	6.456	10.384	8.262	11.070	11.262	37.750
rs9615800	0.026	0.000	0.002	0.000	0.015	0.006	0.096	0.121	11.572	9.156	6.458	10.384	8.277	11.076	11.358	37.871
rs4800967	0.049	0.014	0.001	0.004	0.015	0.000	0.147	0.121	11.621	9.171	6.459	10.388	8.293	11.076	11.505	37.992
rs11174461	0.032	0.046	0.000	0.000	0.001	0.106	0.002	0.121	11.653	9.217	6.459	10.388	8.293	11.182	11.506	38.114
rs1460655	0.000	0.019	0.009	0.000	0.009	0.005	0.082	0.121	11.653	9.236	6.468	10.389	8.302	11.188	11.588	38.235
rs848896	0.027	0.013	0.000	0.002	0.001	0.000	0.090	0.121	11.679	9.249	6.468	10.391	8.304	11.188	11.678	38.356
rs927984	0.034	0.004	0.001	0.001	0.012	0.004	0.159	0.121	11.713	9.253	6.469	10.391	8.316	11.192	11.837	38.477
rs1438946	0.038	0.017	0.000	0.004	0.010	0.003	0.273	0.120	11.751	9.270	6.469	10.395	8.326	11.195	12.110	38.597
rs2014654	0.023	0.002	0.002	0.002	0.016	0.007	0.115	0.119	11.775	9.272	6.472	10.397	8.341	11.202	12.226	38.716
rs1380703	0.046	0.022	0.001	0.001	0.001	0.000	0.168	0.119	11.821	9.294	6.473	10.398	8.342	11.202	12.394	38.835
rs516597	0.000	0.025	0.009	0.408	0.028	0.002	0.004	0.119	11.821	9.319	6.481	10.807	8.370	11.205	12.398	38.954
rs1339550	0.023	0.092	0.272	0.022	0.015	0.231	0.003	0.118	11.844	9.412	6.754	10.829	8.385	11.436	12.400	39.072
rs1549512	0.002	0.043	0.024	0.001	0.036	0.024	0.038	0.118	11.846	9.455	6.777	10.829	8.421	11.460	12.438	39.190
rs2838818	0.013	0.144	0.022	0.479	0.016	0.122	0.003	0.118	11.859	9.598	6.799	11.309	8.438	11.581	12.440	39.308
rs10950957	0.027	0.001	0.002	0.000	0.014	0.005	0.101	0.118	11.885	9.599	6.801	11.309	8.452	11.587	12.541	39.426
rs12298968	0.027	0.001	0.002	0.000	0.014	0.005	0.107	0.117	11.913	9.600	6.803	11.310	8.465	11.592	12.649	39.543
rs12678610	0.025	0.004	0.002	0.002	0.014	0.006	0.134	0.117	11.938	9.604	6.804	11.312	8.480	11.598	12.782	39.661
rs748002	0.003	0.397	0.029	0.018	0.001	0.062	0.100	0.117	11.941	10.001	6.834	11.330	8.481	11.659	12.883	39.778
rs724224	0.000	0.032	0.011	0.002	0.010	0.005	0.123	0.117	11.941	10.033	6.844	11.331	8.491	11.665	13.006	39.895
rs12407318	0.144	0.034	0.004	0.050	0.130	0.030	0.022	0.116	12.086	10.067	6.848	11.381	8.621	11.695	13.027	40.012
rs11864826	0.021	0.008	0.000	0.002	0.002	0.000	0.057	0.116	12.107	10.075	6.848	11.382	8.623	11.695	13.085	40.127
rs12365214	0.027	0.005	0.000	0.000	0.002	0.000	0.052	0.115	12.134	10.080	6.848	11.383	8.625	11.695	13.136	40.242
rs11130349	0.021	0.008	0.000	0.002	0.002	0.000	0.057	0.115	12.155	10.088	6.848	11.384	8.626	11.695	13.193	40.357
rs6030812	0.029	0.042	0.000	0.000	0.001	0.097	0.001	0.113	12.184	10.130	6.848	11.384	8.627	11.792	13.195	40.470
rs2007504	0.021	0.001	0.003	0.002	0.015	0.007	0.098	0.113	12.205	10.131	6.851	11.386	8.642	11.799	13.293	40.583
rs10206197	0.025	0.000	0.002	0.000	0.014	0.005	0.090	0.113	12.229	10.132	6.853	11.386	8.656	11.804	13.383	40.696
rs7929543	0.040	0.069	0.000	0.000	0.000	0.177	0.002	0.113	12.269	10.201	6.853	11.386	8.656	11.981	13.385	40.809
rs11138696	0.023	0.002	0.002	0.002	0.014	0.006	0.115	0.112	12.292	10.204	6.855	11.388	8.670	11.988	13.499	40.921
rs4702439	0.001	0.038	0.026	0.000	0.038	0.027	0.039	0.112	12.293	10.242	6.881	11.388	8.708	12.015	13.539	41.033
rs17472631	0.023	0.094	0.287	0.023	0.014	0.235	0.002	0.112	12.315	10.335	7.168	11.411	8.722	12.250	13.541	41.145
rs17504439	0.000	0.019	0.009	0.000	0.008	0.005	0.083	0.112	12.315	10.354	7.177	11.412	8.731	12.255	13.624	41.257
rs9827272	0.023	0.099	0.314	0.025	0.014	0.248	0.002	0.112	12.339	10.453	7.491	11.436	8.744	12.502	13.627	41.369
rs7588286	0.020	0.007	0.000	0.001	0.002	0.000	0.051	0.112	12.358	10.460	7.491	11.438	8.746	12.502	13.678	41.480
rs9633647	0.023	0.010	0.000	0.002	0.001	0.000	0.070	0.111	12.381	10.470	7.491	11.440	8.748	12.502	13.748	41.592
rs10448068	0.020	0.001	0.003	0.002	0.015	0.007	0.093	0.111	12.401	10.471	7.493	11.441	8.763	12.510	13.841	41.703
rs7504478	0.043	0.012	0.000	0.003	0.014	0.000	0.124	0.111	12.444	10.483	7.494	11.445	8.776	12.510	13.964	41.814
rs10183901	0.021	0.002	0.002	0.002	0.015	0.007	0.104	0.111	12.465	10.485	7.496	11.447	8.791	12.516	14.068	41.925
rs9816719	0.026	0.001	0.002	0.000	0.013	0.005	0.105	0.111	12.491	10.486	7.498	11.447	8.804	12.521	14.173	42.036
rs3200401	0.034	0.009	0.033	0.016	0.153	0.059	0.010	0.111	12.526	10.495	7.531	11.463	8.957	12.580	14.182	42.147
rs6789465	0.022	0.002	0.002	0.002	0.014	0.007	0.107	0.111	12.547	10.497	7.533	11.465	8.971	12.587	14.289	42.258
rs1226591	0.001	0.038	0.026	0.000	0.037	0.027	0.039	0.110	12.548	10.535	7.559	11.465	9.009	12.613	14.328	42.368
rs1686482	0.023	0.072	0.399	0.028	0.001	0.183	0.001	0.110	12.571	10.606	7.958	11.493	9.010	12.796	14.329	42.479
rs17648481	0.022	0.064	0.353	0.024	0.001	0.165	0.001	0.110	12.593	10.671	8.312	11.517	9.011	12.960	14.329	42.589
rs3132445	0.303	0.319	0.002	0.398	0.000	0.002	0.145	0.110	12.896	10.990	8.313	11.915	9.011	12.962	14.475	42.699
rs1514631	0.000	0.026	0.009	0.001	0.009	0.005	0.096	0.110	12.896	11.016	8.322	11.916	9.020	12.967	14.571	42.809
rs2014355	0.066	0.000	0.019	0.024	0.186	0.047	0.025	0.110	12.962	11.016	8.342	11.941	9.206	13.014	14.596	42.918
rs2020939	0.020	0.001	0.003	0.002	0.015	0.007	0.094	0.109	12.982	11.017	8.344	11.942	9.221	13.021	14.690	43.027
rs12879663	0.024	0.004	0.001	0.002	0.013	0.005	0.133	0.109	13.006	11.021	8.346	11.945	9.234	13.026	14.823	43.136
rs915057	0.033	0.006	0.031	0.421	0.001	0.000	0.012	0.108	13.039	11.028	8.377	12.366	9.235	13.026	14.835	43.244
rs4659894	0.029	0.019	0.001	0.002	0.001	0.000	0.122	0.108	13.069	11.047	8.377	12.368	9.236	13.027	14.957	43.352
rs41334350	0.019	0.007	0.000	0.001	0.002	0.000	0.052	0.108	13.088	11.054	8.377	12.370	9.237	13.027	15.009	43.459
rs4941364	0.025	0.117	0.417	0.033	0.012	0.294	0.002	0.107	13.114	11.171	8.795	12.402	9.249	13.321	15.011	43.566
rs6039208	0.000	0.001	0.008	0.013	0.251	0.027	0.003	0.107	13.114	11.172	8.803	12.416	9.500	13.348	15.013	43.673
rs1499945	0.020	0.008	0.000	0.001	0.002	0.000	0.055	0.107	13.133	11.180	8.803	12.417	9.501	13.348	15.069	43.780
rs10144144	0.000	0.026	0.009	0.001	0.009	0.004	0.097	0.106	13.134	11.206	8.812	12.418	9.510	13.352	15.166	43.886
rs12545909	0.026	0.005	0.000	0.000	0.002	0.000	0.054	0.106	13.160	11.212	8.812	12.419	9.512	13.352	15.220	43.992
rs17411255	0.031	0.014	0.000	0.006	0.012	0.000	0.110	0.106	13.191	11.225	8.812	12.424	9.524	13.352	15.330	44.098
rs10484439	0.442	0.166	0.000	0.094	0.071	0.043	0.049	0.106	13.634	11.391	8.813	12.518	9.594	13.395	15.379	44.203
rs7763910	0.198	0.059	0.001	0.049	0.128	0.020	0.009	0.105	13.832	11.450	8.813	12.567	9.722	13.415	15.388	44.309
rs2071303	0.030	0.008	0.000	0.000	0.001	0.000	0.076	0.105	13.862	11.459	8.813	12.567	9.724	13.415	15.465	44.414
rs6761814	0.000	0.030	0.012	0.000	0.009	0.007	0.138	0.104	13.863	11.489	8.825	12.567	9.733	13.422	15.602	44.518
rs2196806	0.027	0.008	0.001	0.003	0.011	0.004	0.171	0.104	13.890	11.496	8.826	12.570	9.744	13.426	15.773	44.623
rs1607581	0.019	0.008	0.000	0.001	0.002	0.000	0.054	0.104	13.909	11.504	8.826	12.572	9.745	13.426	15.827	44.727
rs10751226	0.064	0.014	0.002	0.001	0.000	0.160	0.052	0.104	13.973	11.518	8.828	12.573	9.745	13.587	15.879	44.831
rs3802924	0.053	0.034	0.003	0.002	0.000	0.001	0.239	0.103	14.026	11.551	8.831	12.574	9.746	13.588	16.118	44.934
rs6580315	0.030	0.009	0.000	0.000	0.001	0.000	0.079	0.103	14.056	11.560	8.831	12.575	9.747	13.588	16.198	45.037
rs11746365	0.019	0.008	0.000	0.002	0.001	0.000	0.057	0.103	14.075	11.568	8.831	12.576	9.748	13.588	16.254	45.140
rs12189191	0.074	0.000	0.017	0.016	0.171	0.040	0.025	0.103	14.150	11.568	8.848	12.593	9.920	13.628	16.280	45.242
rs4701140	0.021	0.003	0.002	0.002	0.013	0.006	0.113	0.102	14.171	11.571	8.850	12.595	9.933	13.634	16.392	45.344
rs7192142	0.019	0.002	0.002	0.002	0.013	0.006	0.094	0.101	14.190	11.573	8.852	12.596	9.946	13.640	16.486	45.446
rs9351900	0.022	0.096	0.318	0.025	0.012	0.242	0.002	0.101	14.212	11.669	9.170	12.621	9.958	13.882	16.488	45.547
rs2121434	0.000	0.017	0.008	0.000	0.008	0.005	0.076	0.101	14.212	11.686	9.178	12.621	9.966	13.886	16.565	45.648
rs10991975	0.021	0.003	0.002	0.002	0.012	0.005	0.113	0.101	14.233	11.689	9.180	12.623	9.978	13.892	16.678	45.749
rs4714290	0.087	0.007	0.003	0.002	0.005	0.126	0.126	0.101	14.321	11.696	9.183	12.626	9.983	14.018	16.804	45.850
rs3860228	0.019	0.002	0.002	0.002	0.013	0.006	0.091	0.100	14.340	11.697	9.186	12.627	9.996	14.024	16.895	45.950
rs17055185	0.019	0.002	0.002	0.002	0.013	0.006	0.095	0.100	14.359	11.699	9.188	12.629	10.009	14.030	16.990	46.050
rs593963	0.027	0.007	0.000	0.000	0.001	0.000	0.063	0.100	14.386	11.706	9.188	12.629	10.010	14.030	17.053	46.150
rs6926634	0.001	0.040	0.021	0.001	0.032	0.021	0.040	0.100	14.387	11.746	9.209	12.630	10.042	14.050	17.093	46.249
rs7205418	0.000	0.016	0.008	0.000	0.007	0.005	0.072	0.099	14.387	11.762	9.217	12.630	10.049	14.055	17.165	46.348
rs10105802	0.072	0.000	0.016	0.016	0.161	0.038	0.026	0.099	14.459	11.762	9.232	12.646	10.211	14.093	17.191	46.447
rs10497410	0.019	0.008	0.000	0.002	0.001	0.000	0.057	0.098	14.478	11.770	9.232	12.647	10.212	14.093	17.248	46.545
rs6759757	0.018	0.008	0.000	0.001	0.001	0.000	0.053	0.098	14.496	11.778	9.232	12.649	10.214	14.093	17.302	46.643
rs742787	0.025	0.005	0.000	0.000	0.002	0.000	0.053	0.098	14.522	11.783	9.233	12.649	10.215	14.093	17.355	46.742
rs4706768	0.000	0.039	0.758	0.050	0.039	0.099	0.003	0.098	14.522	11.822	9.991	12.699	10.255	14.192	17.358	46.840
rs2068043	0.020	0.010	0.000	0.002	0.001	0.000	0.066	0.098	14.542	11.832	9.991	12.700	10.256	14.192	17.424	46.938
rs12499198	0.019	0.008	0.000	0.001	0.001	0.000	0.054	0.098	14.561	11.840	9.991	12.702	10.257	14.192	17.479	47.037
rs4945906	0.019	0.008	0.000	0.001	0.001	0.000	0.054	0.098	14.579	11.848	9.991	12.703	10.259	14.192	17.533	47.134
rs2789444	0.039	0.011	0.040	0.021	0.214	0.074	0.012	0.097	14.618	11.859	10.031	12.724	10.473	14.266	17.545	47.232
rs10519829	0.019	0.008	0.000	0.002	0.001	0.000	0.057	0.097	14.637	11.867	10.031	12.725	10.474	14.266	17.601	47.329
rs7929294	0.000	0.025	0.008	0.001	0.008	0.004	0.091	0.097	14.637	11.891	10.039	12.727	10.482	14.270	17.692	47.426
rs278567	0.000	0.018	0.008	0.000	0.007	0.005	0.080	0.097	14.637	11.909	10.048	12.727	10.489	14.275	17.772	47.523
rs665981	0.000	0.018	0.008	0.000	0.007	0.005	0.080	0.096	14.637	11.927	10.056	12.727	10.497	14.279	17.852	47.619
rs10275909	0.040	0.012	0.031	0.011	0.150	0.053	0.010	0.096	14.677	11.939	10.087	12.737	10.646	14.333	17.862	47.715
rs9933588	0.018	0.008	0.000	0.001	0.001	0.000	0.054	0.096	14.695	11.947	10.087	12.739	10.648	14.333	17.916	47.811
rs598632	0.031	0.051	0.000	0.000	0.000	0.126	0.001	0.096	14.726	11.997	10.087	12.739	10.648	14.459	17.917	47.907
rs11185518	0.021	0.011	0.000	0.002	0.001	0.000	0.072	0.096	14.747	12.008	10.087	12.741	10.649	14.459	17.989	48.002
rs11844549	0.242	0.075	0.040	0.039	0.058	0.002	0.129	0.096	14.988	12.083	10.127	12.780	10.708	14.461	18.118	48.098
rs1327254	0.021	0.011	0.000	0.002	0.001	0.000	0.075	0.095	15.009	12.094	10.127	12.782	10.709	14.461	18.193	48.193
rs6590700	0.041	0.012	0.032	0.011	0.160	0.056	0.010	0.094	15.050	12.106	10.159	12.793	10.869	14.517	18.203	48.287
rs12331633	0.031	0.010	0.000	0.000	0.001	0.000	0.089	0.094	15.081	12.117	10.159	12.793	10.870	14.517	18.292	48.381
rs7561678	0.000	0.018	0.008	0.000	0.007	0.005	0.082	0.094	15.081	12.135	10.168	12.793	10.877	14.522	18.373	48.476
rs1996664	0.247	0.073	0.024	0.064	0.504	0.028	0.234	0.094	15.328	12.208	10.192	12.858	11.381	14.550	18.608	48.570
rs4682716	0.000	0.038	0.454	0.026	0.009	0.113	0.000	0.094	15.328	12.246	10.645	12.884	11.390	14.664	18.608	48.664
rs963261	0.000	0.021	0.007	0.001	0.007	0.004	0.077	0.093	15.328	12.267	10.653	12.885	11.397	14.667	18.685	48.757
rs10949662	0.018	0.008	0.000	0.001	0.001	0.000	0.055	0.093	15.346	12.275	10.653	12.886	11.398	14.667	18.739	48.850
rs4403026	0.027	0.020	0.001	0.002	0.001	0.000	0.124	0.093	15.374	12.295	10.653	12.889	11.399	14.667	18.864	48.943
rs7288411	0.024	0.015	0.000	0.002	0.001	0.000	0.095	0.092	15.397	12.310	10.654	12.891	11.400	14.667	18.959	49.035
rs4614806	0.025	0.006	0.000	0.000	0.001	0.000	0.057	0.092	15.423	12.316	10.654	12.891	11.401	14.667	19.016	49.127
rs2968821	0.024	0.005	0.000	0.000	0.001	0.000	0.053	0.092	15.447	12.321	10.654	12.891	11.403	14.667	19.069	49.219
rs9536961	0.051	0.016	0.044	0.017	0.253	0.079	0.014	0.092	15.498	12.337	10.698	12.908	11.655	14.747	19.083	49.311
rs3754757	0.039	0.061	0.000	0.000	0.000	0.140	0.002	0.092	15.537	12.398	10.698	12.909	11.655	14.886	19.085	49.403
rs6791526	0.112	0.159	0.025	0.000	0.066	0.052	0.003	0.092	15.649	12.557	10.723	12.909	11.721	14.938	19.087	49.494
rs2372084	0.018	0.008	0.000	0.001	0.001	0.000	0.057	0.091	15.667	12.565	10.723	12.910	11.722	14.938	19.144	49.585
rs2529489	0.004	0.050	0.017	0.001	0.011	0.009	0.245	0.091	15.671	12.616	10.740	12.911	11.733	14.947	19.389	49.676
rs891387	0.029	0.008	0.029	0.015	0.139	0.053	0.009	0.091	15.700	12.623	10.769	12.926	11.873	15.000	19.398	49.766
rs2886377	0.053	0.051	0.013	0.337	0.004	0.000	0.040	0.090	15.754	12.674	10.782	13.263	11.877	15.000	19.438	49.857
rs7679917	0.000	0.028	0.009	0.001	0.008	0.004	0.105	0.090	15.754	12.702	10.791	13.265	11.885	15.004	19.543	49.947
rs8135758	0.000	0.016	0.008	0.000	0.007	0.004	0.074	0.090	15.754	12.719	10.799	13.265	11.892	15.009	19.617	50.037
rs890798	0.029	0.010	0.000	0.000	0.001	0.000	0.087	0.090	15.783	12.729	10.799	13.265	11.893	15.009	19.704	50.126
rs12894723	0.044	0.013	0.036	0.013	0.195	0.064	0.011	0.089	15.827	12.742	10.835	13.279	12.088	15.073	19.715	50.216
rs17049502	0.040	0.012	0.032	0.011	0.163	0.056	0.010	0.089	15.867	12.754	10.867	13.290	12.251	15.129	19.725	50.305
rs7597018	0.021	0.074	0.435	0.030	0.001	0.191	0.001	0.089	15.889	12.829	11.302	13.320	12.251	15.320	19.726	50.394
rs11767059	0.000	0.023	0.009	0.000	0.008	0.005	0.106	0.089	15.889	12.852	11.311	13.320	12.259	15.325	19.832	50.484
rs10447854	0.001	0.044	0.022	0.001	0.030	0.020	0.055	0.089	15.890	12.896	11.333	13.321	12.289	15.346	19.886	50.573
rs300493	0.024	0.016	0.000	0.002	0.001	0.000	0.101	0.089	15.914	12.912	11.333	13.323	12.290	15.346	19.987	50.662
rs292948	0.000	0.016	0.008	0.000	0.007	0.004	0.073	0.089	15.914	12.928	11.341	13.323	12.297	15.350	20.060	50.751
rs11030179	0.157	0.048	0.011	0.019	0.287	0.034	0.019	0.089	16.071	12.976	11.351	13.342	12.584	15.384	20.078	50.840
rs12966500	0.021	0.013	0.000	0.002	0.001	0.000	0.082	0.089	16.093	12.989	11.351	13.344	12.585	15.384	20.161	50.928
rs281304	0.030	0.007	0.029	0.411	0.001	0.000	0.011	0.089	16.122	12.996	11.380	13.755	12.586	15.384	20.172	51.017
rs3188491	0.019	0.010	0.000	0.002	0.001	0.000	0.068	0.089	16.142	13.006	11.381	13.756	12.587	15.384	20.240	51.105
rs1283	0.032	0.058	0.000	0.000	0.000	0.151	0.001	0.088	16.174	13.064	11.381	13.757	12.587	15.535	20.241	51.194
rs1829127	0.055	0.034	0.014	0.340	0.003	0.000	0.023	0.088	16.229	13.097	11.394	14.096	12.590	15.535	20.264	51.282
rs1893850	0.027	0.008	0.000	0.000	0.001	0.000	0.073	0.088	16.257	13.106	11.394	14.097	12.591	15.535	20.338	51.370
rs4885192	0.027	0.008	0.000	0.000	0.001	0.000	0.070	0.088	16.283	13.113	11.395	14.097	12.592	15.536	20.408	51.459
rs11555646	0.103	0.127	0.019	0.016	0.250	0.055	0.016	0.088	16.386	13.241	11.414	14.113	12.843	15.591	20.424	51.547
rs12225351	0.020	0.011	0.000	0.002	0.001	0.000	0.072	0.088	16.406	13.252	11.414	14.115	12.844	15.591	20.496	51.635
rs9832859	0.002	0.042	0.014	0.001	0.010	0.008	0.202	0.088	16.408	13.294	11.428	14.116	12.853	15.599	20.698	51.722
rs2322346	0.018	0.009	0.000	0.002	0.001	0.000	0.058	0.088	16.426	13.302	11.428	14.117	12.854	15.599	20.756	51.810
rs12098403	0.023	0.010	0.030	0.390	0.001	0.000	0.011	0.088	16.449	13.312	11.459	14.507	12.856	15.599	20.767	51.898
rs10894808	0.000	0.048	0.027	0.000	0.035	0.026	0.076	0.088	16.449	13.360	11.486	14.507	12.891	15.625	20.843	51.985
rs1483241	0.134	0.031	0.004	0.050	0.145	0.032	0.031	0.087	16.582	13.391	11.490	14.557	13.036	15.657	20.874	52.072
rs1536036	0.027	0.008	0.000	0.000	0.001	0.000	0.071	0.087	16.609	13.399	11.490	14.558	13.037	15.657	20.945	52.159
rs10865306	0.054	0.017	0.047	0.019	0.288	0.087	0.015	0.087	16.663	13.416	11.538	14.577	13.325	15.744	20.960	52.245
rs4579129	0.018	0.009	0.000	0.002	0.001	0.000	0.058	0.087	16.681	13.425	11.538	14.579	13.326	15.744	21.018	52.332
rs4850793	0.012	0.119	0.003	0.002	0.002	0.089	0.101	0.086	16.693	13.543	11.540	14.580	13.328	15.833	21.119	52.418
rs12502978	0.019	0.064	0.365	0.025	0.001	0.164	0.001	0.086	16.712	13.607	11.905	14.605	13.329	15.996	21.120	52.505
rs8037958	0.025	0.007	0.000	0.000	0.001	0.000	0.061	0.086	16.737	13.614	11.906	14.605	13.330	15.997	21.181	52.591
rs1116173	0.031	0.017	0.001	0.007	0.012	0.000	0.123	0.086	16.768	13.630	11.906	14.612	13.341	15.997	21.303	52.677
rs2414719	0.030	0.011	0.001	0.000	0.001	0.000	0.092	0.086	16.797	13.641	11.907	14.612	13.342	15.997	21.396	52.763
rs7860522	0.028	0.082	0.431	0.037	0.001	0.182	0.001	0.086	16.825	13.723	12.338	14.650	13.343	16.178	21.396	52.849
rs9597389	0.035	0.017	0.001	0.001	0.001	0.000	0.132	0.086	16.860	13.740	12.339	14.651	13.343	16.179	21.529	52.935
rs12113865	0.028	0.014	0.000	0.006	0.011	0.000	0.105	0.086	16.888	13.754	12.339	14.656	13.354	16.179	21.633	53.020
rs6850158	0.027	0.009	0.000	0.000	0.001	0.000	0.075	0.086	16.915	13.763	12.339	14.657	13.355	16.179	21.708	53.106
rs13419988	0.019	0.010	0.000	0.002	0.001	0.000	0.065	0.086	16.934	13.772	12.340	14.658	13.356	16.179	21.773	53.191
rs11001968	0.024	0.006	0.000	0.000	0.001	0.000	0.058	0.085	16.958	13.779	12.340	14.659	13.357	16.179	21.831	53.277
rs933006	0.000	0.046	0.026	0.000	0.034	0.026	0.074	0.085	16.958	13.825	12.366	14.659	13.391	16.204	21.905	53.362
rs13089851	0.024	0.006	0.000	0.000	0.001	0.000	0.060	0.085	16.982	13.831	12.366	14.659	13.392	16.204	21.965	53.447
rs10978199	0.007	0.148	0.298	0.042	0.003	0.182	0.091	0.085	16.989	13.979	12.665	14.701	13.395	16.387	22.056	53.532
rs4696953	0.020	0.012	0.000	0.002	0.001	0.000	0.078	0.085	17.010	13.991	12.665	14.702	13.396	16.387	22.134	53.616
rs7135126	0.017	0.008	0.000	0.001	0.001	0.000	0.055	0.085	17.027	13.999	12.665	14.704	13.397	16.387	22.189	53.701
rs6073995	0.036	0.011	0.001	0.003	0.011	0.000	0.110	0.084	17.063	14.010	12.665	14.707	13.408	16.387	22.299	53.785
rs12378118	0.018	0.059	0.339	0.023	0.001	0.153	0.001	0.084	17.081	14.069	13.004	14.730	13.409	16.540	22.300	53.870
rs7634445	0.018	0.009	0.000	0.002	0.001	0.000	0.060	0.084	17.099	14.078	13.005	14.731	13.410	16.540	22.360	53.953
rs2101467	0.000	0.020	0.008	0.000	0.007	0.005	0.092	0.084	17.099	14.098	13.013	14.731	13.417	16.544	22.452	54.037
rs11195970	0.026	0.008	0.000	0.000	0.001	0.000	0.068	0.084	17.125	14.106	13.013	14.732	13.418	16.545	22.519	54.121
rs1150092	0.024	0.006	0.000	0.000	0.001	0.000	0.057	0.084	17.148	14.112	13.013	14.732	13.419	16.545	22.576	54.204
rs7126049	0.034	0.064	0.000	0.000	0.000	0.173	0.002	0.083	17.182	14.176	13.013	14.732	13.419	16.717	22.577	54.287
rs7743931	0.027	0.009	0.000	0.000	0.001	0.000	0.076	0.083	17.209	14.185	13.014	14.732	13.420	16.717	22.653	54.371
rs10511087	0.103	0.028	0.005	0.058	0.597	0.035	0.202	0.083	17.313	14.213	13.018	14.791	14.017	16.753	22.855	54.454
rs2290865	0.000	0.020	0.007	0.001	0.007	0.003	0.074	0.083	17.313	14.233	13.025	14.792	14.024	16.756	22.929	54.537
rs9385561	0.018	0.010	0.000	0.002	0.001	0.000	0.066	0.083	17.331	14.243	13.025	14.793	14.025	16.756	22.995	54.620
rs2094186	0.020	0.071	0.415	0.028	0.000	0.182	0.001	0.083	17.351	14.314	13.440	14.821	14.025	16.938	22.995	54.703
rs6901576	0.075	0.084	0.009	0.014	0.006	0.002	0.000	0.083	17.427	14.398	13.449	14.835	14.031	16.940	22.996	54.785
rs10197595	0.055	0.027	0.482	0.027	0.000	0.147	0.061	0.082	17.482	14.425	13.931	14.862	14.031	17.087	23.056	54.868
rs17563310	0.019	0.011	0.000	0.002	0.001	0.000	0.074	0.082	17.501	14.436	13.931	14.864	14.032	17.087	23.130	54.950
rs3791120	0.119	0.001	0.004	0.043	0.299	0.137	0.030	0.082	17.620	14.437	13.935	14.907	14.331	17.224	23.160	55.032
rs6768893	0.034	0.010	0.000	0.003	0.011	0.000	0.103	0.082	17.655	14.447	13.935	14.910	14.342	17.224	23.263	55.114
rs10200377	0.019	0.011	0.000	0.002	0.001	0.000	0.073	0.082	17.674	14.458	13.936	14.911	14.342	17.224	23.336	55.196
rs1265062	0.027	0.009	0.000	0.000	0.001	0.000	0.080	0.082	17.701	14.468	13.936	14.912	14.343	17.224	23.416	55.278
rs329656	0.027	0.021	0.001	0.003	0.000	0.000	0.132	0.082	17.728	14.489	13.937	14.914	14.344	17.224	23.548	55.360
rs13145409	0.018	0.010	0.000	0.002	0.001	0.000	0.066	0.082	17.746	14.499	13.937	14.916	14.345	17.224	23.614	55.441
rs1433050	0.025	0.007	0.000	0.000	0.001	0.000	0.066	0.081	17.771	14.506	13.937	14.916	14.346	17.224	23.680	55.523
rs9575611	0.000	0.016	0.007	0.000	0.006	0.004	0.074	0.081	17.771	14.523	13.945	14.916	14.352	17.228	23.754	55.604
rs4426879	0.019	0.066	0.389	0.026	0.001	0.171	0.001	0.081	17.790	14.589	14.333	14.942	14.352	17.400	23.754	55.685
rs13316015	0.020	0.013	0.000	0.002	0.001	0.000	0.080	0.081	17.810	14.602	14.334	14.944	14.353	17.400	23.834	55.766
rs16842422	0.031	0.018	0.001	0.007	0.012	0.000	0.129	0.081	17.842	14.620	14.334	14.951	14.365	17.400	23.963	55.847
rs12218921	0.033	0.016	0.001	0.001	0.001	0.000	0.121	0.081	17.875	14.635	14.335	14.952	14.365	17.400	24.084	55.928
rs10509774	0.025	0.008	0.000	0.000	0.001	0.000	0.068	0.081	17.900	14.643	14.336	14.952	14.366	17.400	24.151	56.008
rs6763768	0.038	0.021	0.002	0.001	0.000	0.001	0.158	0.081	17.938	14.664	14.337	14.953	14.367	17.401	24.309	56.089
rs12823540	0.022	0.016	0.001	0.002	0.001	0.000	0.098	0.081	17.960	14.680	14.338	14.955	14.367	17.401	24.407	56.170
rs7542508	0.025	0.071	0.368	0.032	0.001	0.156	0.001	0.080	17.985	14.751	14.705	14.987	14.368	17.557	24.408	56.250
rs11811454	0.045	0.080	0.000	0.000	0.000	0.202	0.002	0.080	18.030	14.831	14.706	14.988	14.368	17.759	24.409	56.330
rs1322537	0.000	0.040	0.463	0.027	0.008	0.119	0.000	0.080	18.030	14.871	15.168	15.014	14.376	17.878	24.410	56.410
rs9634932	0.025	0.007	0.000	0.000	0.001	0.000	0.066	0.079	18.055	14.878	15.169	15.015	14.377	17.878	24.476	56.489
rs16907656	0.029	0.011	0.001	0.000	0.001	0.000	0.093	0.079	18.084	14.890	15.169	15.015	14.377	17.879	24.569	56.568
rs1358684	0.020	0.013	0.000	0.002	0.001	0.000	0.082	0.079	18.104	14.903	15.170	15.017	14.378	17.879	24.651	56.648
rs7759452	0.000	0.025	0.008	0.001	0.007	0.004	0.095	0.079	18.104	14.927	15.177	15.018	14.385	17.882	24.746	56.727
rs11928048	0.026	0.014	0.037	0.523	0.003	0.000	0.013	0.079	18.129	14.941	15.215	15.541	14.388	17.883	24.759	56.806
rs11793883	0.023	0.006	0.000	0.000	0.001	0.000	0.055	0.079	18.152	14.947	15.215	15.542	14.389	17.883	24.814	56.885
rs13109830	0.017	0.009	0.000	0.002	0.001	0.000	0.061	0.078	18.169	14.957	15.215	15.543	14.390	17.883	24.875	56.963
rs6740165	0.019	0.012	0.000	0.002	0.001	0.000	0.075	0.078	18.189	14.969	15.215	15.545	14.391	17.883	24.951	57.042
rs12503223	0.164	0.028	0.001	0.005	0.052	0.086	0.130	0.078	18.353	14.996	15.216	15.550	14.443	17.969	25.081	57.120
rs1411876	0.026	0.009	0.000	0.000	0.001	0.000	0.079	0.078	18.379	15.005	15.216	15.550	14.444	17.969	25.160	57.198
rs6080649	0.027	0.047	0.000	0.000	0.000	0.122	0.001	0.078	18.406	15.052	15.216	15.550	14.444	18.091	25.161	57.275
rs4697446	0.020	0.013	0.000	0.002	0.001	0.000	0.085	0.078	18.427	15.066	15.217	15.552	14.445	18.091	25.246	57.353
rs7767990	0.000	0.020	0.007	0.001	0.006	0.003	0.072	0.078	18.427	15.086	15.223	15.553	14.451	18.094	25.318	57.431
rs2866224	0.119	0.030	0.000	0.003	0.031	0.096	0.084	0.077	18.545	15.116	15.223	15.556	14.482	18.190	25.402	57.508
rs12884090	0.027	0.006	0.026	0.372	0.001	0.000	0.010	0.077	18.572	15.122	15.249	15.928	14.483	18.190	25.412	57.586
rs17041624	0.028	0.088	0.481	0.041	0.000	0.198	0.001	0.077	18.600	15.211	15.730	15.969	14.483	18.388	25.412	57.663
rs1473271	0.017	0.010	0.000	0.002	0.001	0.000	0.063	0.077	18.617	15.220	15.730	15.971	14.484	18.388	25.475	57.740
rs4943875	0.000	0.020	0.007	0.001	0.006	0.003	0.072	0.077	18.617	15.240	15.736	15.972	14.491	18.391	25.548	57.818
rs7913461	0.029	0.012	0.001	0.000	0.001	0.000	0.097	0.077	18.646	15.252	15.737	15.972	14.491	18.391	25.644	57.895
rs8182400	0.016	0.008	0.000	0.001	0.001	0.000	0.053	0.077	18.662	15.260	15.737	15.974	14.492	18.391	25.697	57.972
rs2116207	0.035	0.056	0.000	0.000	0.000	0.132	0.001	0.077	18.697	15.316	15.737	15.974	14.492	18.523	25.699	58.048
rs2068001	0.027	0.010	0.000	0.000	0.001	0.000	0.083	0.077	18.724	15.326	15.738	15.974	14.493	18.523	25.782	58.125
rs3789018	0.033	0.010	0.001	0.003	0.010	0.000	0.102	0.077	18.758	15.336	15.738	15.977	14.503	18.523	25.884	58.202
rs4465277	0.017	0.010	0.000	0.002	0.001	0.000	0.064	0.076	18.775	15.346	15.738	15.979	14.504	18.523	25.948	58.278
rs6563275	0.056	0.060	0.020	0.494	0.007	0.001	0.030	0.076	18.831	15.406	15.758	16.473	14.511	18.524	25.979	58.354
rs11135991	0.000	0.021	0.007	0.001	0.006	0.003	0.077	0.076	18.831	15.427	15.765	16.474	14.518	18.527	26.056	58.431
rs4400891	0.016	0.008	0.000	0.001	0.001	0.000	0.055	0.076	18.847	15.436	15.765	16.475	14.519	18.527	26.111	58.507
rs2415263	0.020	0.013	0.000	0.002	0.001	0.000	0.084	0.076	18.867	15.449	15.765	16.477	14.519	18.527	26.196	58.582
rs4073007	0.027	0.010	0.000	0.000	0.001	0.000	0.083	0.076	18.894	15.459	15.766	16.478	14.520	18.527	26.278	58.658
rs6599308	0.000	0.023	0.007	0.001	0.007	0.004	0.087	0.076	18.894	15.482	15.773	16.479	14.527	18.531	26.365	58.734
rs1397703	0.016	0.009	0.000	0.001	0.001	0.000	0.056	0.076	18.910	15.490	15.773	16.480	14.528	18.531	26.421	58.810
rs4778672	0.126	0.137	0.011	0.194	0.360	0.007	0.021	0.076	19.036	15.627	15.785	16.674	14.887	18.538	26.442	58.885
rs2691437	0.022	0.006	0.000	0.000	0.001	0.000	0.054	0.076	19.058	15.633	15.785	16.674	14.888	18.538	26.496	58.961
rs610578	0.036	0.011	0.028	0.010	0.151	0.050	0.009	0.076	19.094	15.644	15.813	16.684	15.039	18.588	26.505	59.037
rs8028808	0.029	0.013	0.001	0.001	0.001	0.000	0.101	0.076	19.123	15.657	15.814	16.685	15.039	18.589	26.606	59.112
rs10276788	0.032	0.048	0.000	0.000	0.000	0.110	0.001	0.076	19.155	15.705	15.814	16.685	15.039	18.699	26.607	59.188
rs1796518	0.176	0.059	0.000	0.042	0.145	0.017	0.008	0.075	19.332	15.764	15.814	16.728	15.184	18.716	26.615	59.263
rs618886	0.032	0.015	0.001	0.001	0.000	0.000	0.118	0.075	19.363	15.779	15.815	16.728	15.185	18.716	26.733	59.338
rs2764508	0.066	0.000	0.015	0.016	0.173	0.038	0.024	0.075	19.429	15.779	15.831	16.744	15.358	18.754	26.757	59.414
rs13113026	0.019	0.012	0.000	0.002	0.001	0.000	0.079	0.075	19.449	15.792	15.831	16.746	15.359	18.754	26.836	59.489
rs11024102	0.028	0.012	0.001	0.000	0.001	0.000	0.096	0.075	19.477	15.803	15.832	16.746	15.359	18.754	26.931	59.564
rs6428583	0.024	0.041	0.000	0.000	0.000	0.104	0.001	0.075	19.501	15.845	15.832	16.746	15.359	18.859	26.933	59.639
rs4757040	0.023	0.006	0.000	0.000	0.001	0.000	0.058	0.075	19.524	15.851	15.832	16.747	15.360	18.859	26.990	59.714
rs11854184	0.024	0.019	0.001	0.002	0.000	0.000	0.118	0.075	19.548	15.870	15.833	16.749	15.361	18.859	27.108	59.789
rs2036538	0.032	0.009	0.034	0.018	0.190	0.063	0.010	0.075	19.580	15.879	15.867	16.767	15.550	18.922	27.118	59.864
rs9819440	0.018	0.011	0.000	0.002	0.001	0.000	0.068	0.075	19.597	15.890	15.867	16.769	15.551	18.922	27.186	59.939
rs939530	0.016	0.008	0.000	0.001	0.001	0.000	0.055	0.075	19.613	15.898	15.867	16.770	15.552	18.922	27.241	60.014
rs1338266	0.019	0.012	0.000	0.002	0.001	0.000	0.079	0.075	19.632	15.911	15.867	16.772	15.553	18.922	27.319	60.088
rs8073787	0.018	0.012	0.000	0.002	0.001	0.000	0.074	0.075	19.651	15.922	15.868	16.774	15.553	18.922	27.393	60.163
rs3769449	0.021	0.015	0.000	0.002	0.001	0.000	0.091	0.074	19.671	15.937	15.868	16.776	15.554	18.923	27.485	60.237
rs727644	0.446	0.271	0.089	0.036	0.234	0.028	0.040	0.074	20.117	16.208	15.957	16.811	15.788	18.950	27.524	60.311
rs11237599	0.029	0.008	0.031	0.016	0.166	0.057	0.009	0.074	20.146	16.217	15.988	16.828	15.953	19.007	27.534	60.385
rs11196449	0.018	0.065	0.384	0.026	0.000	0.167	0.000	0.074	20.164	16.281	16.371	16.854	15.954	19.175	27.534	60.459
rs2899345	0.023	0.006	0.000	0.000	0.001	0.000	0.059	0.074	20.187	16.288	16.372	16.854	15.955	19.175	27.593	60.533
rs397662	0.043	0.018	0.001	0.004	0.012	0.000	0.156	0.074	20.230	16.306	16.373	16.858	15.967	19.175	27.749	60.606
rs320641	0.016	0.009	0.000	0.001	0.001	0.000	0.057	0.073	20.246	16.315	16.373	16.860	15.968	19.175	27.806	60.680
rs16971464	0.026	0.009	0.000	0.000	0.001	0.000	0.079	0.073	20.271	16.324	16.374	16.860	15.969	19.175	27.885	60.753
rs1349265	0.017	0.010	0.000	0.002	0.001	0.000	0.064	0.073	20.288	16.334	16.374	16.862	15.969	19.175	27.950	60.826
rs11854525	0.039	0.068	0.000	0.000	0.000	0.168	0.002	0.073	20.328	16.402	16.374	16.862	15.969	19.343	27.951	60.899
rs6853593	0.028	0.008	0.029	0.442	0.002	0.000	0.011	0.073	20.356	16.410	16.403	17.304	15.971	19.343	27.962	60.973
rs2444218	0.028	0.008	0.029	0.015	0.153	0.053	0.009	0.073	20.384	16.417	16.433	17.319	16.124	19.396	27.971	61.046
rs826058	0.019	0.012	0.000	0.002	0.001	0.000	0.078	0.073	20.403	16.430	16.433	17.321	16.125	19.396	28.049	61.119
rs6747593	0.016	0.009	0.000	0.001	0.001	0.000	0.056	0.073	20.418	16.438	16.433	17.322	16.126	19.396	28.106	61.192
rs709210	0.223	0.006	0.031	0.055	0.122	0.104	0.009	0.073	20.642	16.445	16.464	17.378	16.248	19.501	28.115	61.264
rs1912185	0.024	0.040	0.000	0.000	0.000	0.102	0.001	0.073	20.665	16.485	16.464	17.378	16.248	19.603	28.116	61.337
rs2044681	0.016	0.009	0.000	0.001	0.001	0.000	0.057	0.072	20.681	16.494	16.464	17.379	16.249	19.603	28.173	61.409
rs17188390	0.019	0.013	0.000	0.002	0.001	0.000	0.080	0.072	20.700	16.506	16.464	17.381	16.249	19.603	28.252	61.481
rs7323050	0.052	0.017	0.048	0.020	0.311	0.090	0.015	0.072	20.752	16.524	16.512	17.401	16.560	19.693	28.267	61.553
rs4142221	0.033	0.010	0.001	0.003	0.010	0.000	0.103	0.072	20.785	16.534	16.513	17.404	16.570	19.693	28.370	61.625
rs1892250	0.225	0.168	0.011	0.026	0.037	0.000	0.033	0.072	21.010	16.702	16.524	17.430	16.607	19.693	28.404	61.697
rs9297901	0.080	0.012	0.000	0.026	0.246	0.072	0.190	0.072	21.090	16.714	16.524	17.456	16.853	19.765	28.593	61.769
rs17720293	0.602	0.240	0.029	0.098	0.077	0.042	0.110	0.072	21.691	16.953	16.553	17.554	16.930	19.808	28.703	61.841
rs3130557	0.358	0.325	0.000	0.233	0.008	0.001	0.065	0.072	22.049	17.278	16.553	17.787	16.937	19.808	28.768	61.912
rs10268978	0.024	0.008	0.000	0.000	0.001	0.000	0.068	0.071	22.073	17.286	16.554	17.787	16.938	19.808	28.836	61.983
rs7529163	0.018	0.012	0.000	0.002	0.001	0.000	0.076	0.071	22.091	17.298	16.554	17.789	16.939	19.808	28.912	62.054
rs6840471	0.022	0.017	0.001	0.002	0.000	0.000	0.103	0.071	22.113	17.315	16.555	17.791	16.939	19.809	29.015	62.125
rs11134483	0.026	0.007	0.028	0.015	0.144	0.051	0.008	0.071	22.139	17.322	16.583	17.806	17.083	19.859	29.023	62.196
rs7131395	0.038	0.064	0.000	0.000	0.000	0.157	0.001	0.071	22.177	17.386	16.583	17.806	17.083	20.017	29.025	62.267
rs345904	0.017	0.011	0.000	0.002	0.001	0.000	0.070	0.071	22.194	17.397	16.583	17.807	17.084	20.017	29.095	62.338
rs2351729	0.029	0.017	0.001	0.007	0.010	0.000	0.123	0.071	22.222	17.414	16.584	17.814	17.094	20.017	29.217	62.408
rs11662755	0.017	0.011	0.000	0.002	0.001	0.000	0.068	0.070	22.239	17.425	16.584	17.816	17.095	20.017	29.285	62.478
rs10881614	0.025	0.009	0.000	0.000	0.001	0.000	0.077	0.070	22.264	17.434	16.584	17.816	17.096	20.017	29.362	62.549
rs6486406	0.017	0.059	0.349	0.023	0.000	0.153	0.000	0.070	22.281	17.493	16.933	17.839	17.096	20.170	29.362	62.618
rs6462534	0.024	0.009	0.000	0.000	0.001	0.000	0.073	0.070	22.305	17.502	16.934	17.840	17.097	20.170	29.435	62.688
rs2733733	0.017	0.011	0.000	0.002	0.001	0.000	0.069	0.070	22.322	17.513	16.934	17.841	17.097	20.170	29.504	62.758
rs7580899	0.023	0.067	0.353	0.031	0.000	0.148	0.001	0.070	22.345	17.580	17.287	17.872	17.098	20.319	29.505	62.828
rs17614161	0.016	0.010	0.000	0.002	0.001	0.000	0.064	0.069	22.361	17.590	17.288	17.874	17.099	20.319	29.569	62.897
rs6448099	0.027	0.008	0.029	0.015	0.154	0.053	0.008	0.069	22.388	17.598	17.316	17.889	17.252	20.371	29.577	62.966
rs156061	0.017	0.011	0.000	0.002	0.001	0.000	0.068	0.069	22.405	17.609	17.317	17.891	17.253	20.372	29.645	63.035
rs2615915	0.016	0.059	0.349	0.023	0.000	0.153	0.000	0.069	22.422	17.668	17.666	17.914	17.253	20.524	29.646	63.104
rs1957948	0.015	0.009	0.000	0.001	0.001	0.000	0.057	0.069	22.437	17.677	17.666	17.916	17.254	20.524	29.703	63.173
rs2415089	0.021	0.006	0.000	0.000	0.001	0.000	0.055	0.069	22.458	17.683	17.666	17.916	17.255	20.525	29.758	63.242
rs1039912	0.019	0.074	0.450	0.030	0.000	0.191	0.000	0.069	22.477	17.757	18.116	17.946	17.255	20.716	29.758	63.311
rs10075212	0.016	0.009	0.000	0.001	0.001	0.000	0.058	0.069	22.493	17.766	18.116	17.948	17.256	20.716	29.817	63.379
rs136287	0.113	0.043	0.005	0.002	0.029	0.058	0.098	0.068	22.606	17.809	18.121	17.950	17.285	20.773	29.915	63.448
rs7772838	0.020	0.011	0.029	0.400	0.002	0.000	0.010	0.068	22.626	17.819	18.150	18.349	17.287	20.773	29.925	63.516
rs1520427	0.023	0.040	0.000	0.000	0.000	0.104	0.001	0.068	22.649	17.860	18.150	18.349	17.287	20.877	29.926	63.584
rs9937546	0.064	0.218	0.488	0.040	0.001	0.005	0.002	0.068	22.713	18.077	18.638	18.390	17.288	20.882	29.928	63.653
rs10007531	0.015	0.009	0.000	0.001	0.001	0.000	0.059	0.068	22.729	18.087	18.638	18.391	17.288	20.882	29.987	63.720
rs17624766	0.021	0.006	0.000	0.000	0.001	0.000	0.056	0.068	22.750	18.093	18.638	18.391	17.289	20.882	30.042	63.788
rs4141983	0.039	0.016	0.001	0.004	0.011	0.000	0.140	0.068	22.789	18.109	18.639	18.395	17.300	20.883	30.182	63.856
rs2838762	0.035	0.073	0.000	0.000	0.000	0.207	0.002	0.068	22.824	18.181	18.640	18.395	17.300	21.090	30.183	63.923
rs10779899	0.020	0.011	0.029	0.403	0.002	0.000	0.010	0.067	22.844	18.192	18.669	18.798	17.303	21.090	30.194	63.990
rs9646596	0.035	0.039	0.003	0.004	0.000	0.001	0.230	0.067	22.879	18.232	18.672	18.802	17.303	21.091	30.424	64.058
rs7992271	0.025	0.046	0.000	0.000	0.000	0.123	0.001	0.067	22.905	18.278	18.672	18.802	17.303	21.214	30.425	64.125
rs1872512	0.069	0.068	0.010	0.305	0.000	0.000	0.211	0.067	22.973	18.346	18.682	19.107	17.303	21.214	30.636	64.192
rs9595066	0.017	0.012	0.000	0.002	0.001	0.000	0.072	0.067	22.990	18.358	18.683	19.109	17.303	21.214	30.708	64.259
rs317185	0.026	0.015	0.001	0.006	0.010	0.000	0.108	0.067	23.016	18.373	18.683	19.114	17.313	21.214	30.816	64.325
rs16880831	0.028	0.027	0.002	0.003	0.000	0.001	0.161	0.067	23.044	18.400	18.685	19.117	17.313	21.214	30.978	64.392
rs6426551	0.024	0.014	0.000	0.005	0.009	0.000	0.098	0.067	23.068	18.414	18.685	19.123	17.322	21.214	31.076	64.459
rs7463533	0.023	0.073	0.394	0.034	0.000	0.162	0.001	0.067	23.091	18.487	19.079	19.157	17.323	21.377	31.077	64.525
rs12580153	0.016	0.010	0.000	0.002	0.001	0.000	0.066	0.066	23.108	18.497	19.079	19.158	17.323	21.377	31.142	64.592
rs224116	0.016	0.011	0.000	0.002	0.001	0.000	0.067	0.066	23.124	18.508	19.080	19.160	17.324	21.377	31.209	64.658
rs10883782	0.016	0.011	0.000	0.002	0.001	0.000	0.066	0.066	23.140	18.518	19.080	19.162	17.324	21.377	31.275	64.724
rs41445250	0.023	0.042	0.000	0.000	0.000	0.109	0.001	0.066	23.163	18.560	19.080	19.162	17.324	21.486	31.276	64.790
rs3910515	0.015	0.009	0.000	0.001	0.001	0.000	0.056	0.066	23.178	18.569	19.080	19.163	17.325	21.486	31.332	64.856
rs7801807	0.023	0.008	0.000	0.000	0.001	0.000	0.071	0.066	23.202	18.577	19.080	19.163	17.326	21.486	31.404	64.922
rs17131061	0.015	0.009	0.000	0.001	0.001	0.000	0.055	0.066	23.216	18.586	19.081	19.165	17.326	21.486	31.459	64.988
rs331697	0.016	0.010	0.000	0.002	0.001	0.000	0.062	0.066	23.232	18.596	19.081	19.166	17.327	21.486	31.521	65.054
rs9383153	0.015	0.009	0.000	0.001	0.001	0.000	0.059	0.066	23.247	18.605	19.081	19.168	17.328	21.486	31.580	65.119
rs889704	0.031	0.017	0.001	0.001	0.000	0.001	0.130	0.066	23.279	18.623	19.082	19.169	17.328	21.487	31.710	65.185
rs7833514	0.030	0.047	0.000	0.000	0.000	0.110	0.001	0.066	23.309	18.670	19.082	19.169	17.328	21.597	31.711	65.251
rs4673657	0.032	0.018	0.001	0.001	0.000	0.001	0.131	0.066	23.340	18.688	19.084	19.170	17.328	21.597	31.843	65.316
rs1956002	0.085	0.095	0.669	0.014	0.007	0.037	0.167	0.066	23.426	18.783	19.753	19.184	17.335	21.634	32.009	65.382
rs1353402	0.034	0.011	0.028	0.010	0.156	0.050	0.009	0.065	23.460	18.794	19.781	19.194	17.491	21.685	32.018	65.447
rs16999322	0.016	0.010	0.000	0.002	0.001	0.000	0.062	0.065	23.476	18.804	19.781	19.195	17.492	21.685	32.081	65.512
rs7646521	0.017	0.063	0.380	0.026	0.000	0.164	0.000	0.065	23.492	18.867	20.162	19.221	17.492	21.848	32.081	65.578
rs4293757	0.027	0.012	0.001	0.000	0.000	0.000	0.094	0.065	23.519	18.879	20.163	19.221	17.493	21.849	32.175	65.643
rs3780350	0.017	0.012	0.000	0.002	0.001	0.000	0.072	0.065	23.536	18.890	20.163	19.223	17.493	21.849	32.247	65.708
rs4380187	0.217	0.064	0.002	0.062	0.241	0.032	0.001	0.065	23.752	18.954	20.165	19.285	17.734	21.881	32.248	65.772
rs11818524	0.025	0.045	0.000	0.000	0.000	0.121	0.001	0.065	23.777	18.999	20.165	19.285	17.734	22.002	32.249	65.837
rs9973303	0.018	0.013	0.000	0.002	0.000	0.000	0.081	0.065	23.795	19.012	20.165	19.287	17.734	22.002	32.330	65.902
rs17793103	0.038	0.016	0.001	0.004	0.011	0.000	0.138	0.065	23.833	19.028	20.166	19.291	17.745	22.002	32.468	65.967
rs3746513	0.016	0.010	0.000	0.002	0.001	0.000	0.063	0.065	23.849	19.038	20.166	19.292	17.746	22.002	32.531	66.032
rs740862	0.001	0.041	0.001	0.361	0.061	0.016	0.015	0.065	23.850	19.080	20.167	19.654	17.807	22.018	32.547	66.096
rs7516991	0.018	0.013	0.000	0.002	0.000	0.000	0.080	0.065	23.867	19.093	20.168	19.655	17.808	22.019	32.627	66.161
rs2822986	0.021	0.006	0.000	0.000	0.001	0.000	0.057	0.065	23.888	19.099	20.168	19.656	17.808	22.019	32.684	66.226
rs2523590	0.023	0.021	0.001	0.002	0.000	0.000	0.124	0.065	23.911	19.120	20.169	19.658	17.809	22.019	32.808	66.290
rs11780241	0.025	0.083	0.456	0.039	0.000	0.185	0.001	0.065	23.936	19.202	20.625	19.697	17.809	22.204	32.808	66.355
rs7045605	0.014	0.008	0.000	0.001	0.001	0.000	0.054	0.065	23.951	19.211	20.625	19.698	17.810	22.204	32.862	66.420
rs119610	0.018	0.013	0.000	0.002	0.000	0.000	0.081	0.065	23.968	19.224	20.625	19.700	17.810	22.204	32.943	66.484
rs11123905	0.033	0.010	0.027	0.010	0.146	0.047	0.008	0.065	24.001	19.234	20.652	19.710	17.956	22.251	32.952	66.549
rs13089297	0.025	0.046	0.000	0.000	0.000	0.124	0.001	0.064	24.026	19.280	20.652	19.710	17.956	22.375	32.953	66.613
rs7815096	0.023	0.042	0.000	0.000	0.000	0.111	0.001	0.064	24.050	19.322	20.652	19.710	17.956	22.486	32.954	66.677
rs6984260	0.022	0.007	0.000	0.000	0.001	0.000	0.064	0.064	24.072	19.330	20.652	19.710	17.956	22.486	33.018	66.742
rs6772376	0.026	0.049	0.000	0.000	0.000	0.132	0.001	0.064	24.098	19.378	20.652	19.710	17.956	22.618	33.019	66.806
rs13027140	0.020	0.006	0.000	0.000	0.001	0.000	0.054	0.064	24.118	19.384	20.652	19.710	17.957	22.618	33.073	66.870
rs2066948	0.022	0.007	0.000	0.000	0.001	0.000	0.064	0.064	24.140	19.392	20.653	19.711	17.958	22.618	33.137	66.934
rs750870	0.018	0.014	0.000	0.002	0.000	0.000	0.083	0.064	24.158	19.405	20.653	19.713	17.958	22.618	33.221	66.998
rs1055229	0.058	0.065	0.007	0.012	0.005	0.001	0.006	0.064	24.216	19.470	20.660	19.724	17.964	22.619	33.226	67.062
rs7592101	0.016	0.010	0.000	0.002	0.001	0.000	0.064	0.064	24.232	19.480	20.660	19.726	17.964	22.619	33.290	67.126
rs2208718	0.036	0.011	0.030	0.012	0.177	0.055	0.010	0.064	24.268	19.492	20.691	19.737	18.141	22.674	33.300	67.190
rs2551044	0.030	0.047	0.000	0.000	0.000	0.109	0.001	0.064	24.297	19.538	20.691	19.737	18.141	22.784	33.301	67.253
rs2150199	0.059	0.020	0.028	0.000	0.067	0.028	0.000	0.064	24.356	19.558	20.719	19.737	18.208	22.811	33.301	67.317
rs2686345	0.057	0.065	0.007	0.011	0.004	0.001	0.000	0.063	24.413	19.623	20.726	19.748	18.212	22.813	33.301	67.380
rs198421	0.068	0.055	0.007	0.007	0.006	0.002	0.015	0.063	24.481	19.678	20.732	19.756	18.219	22.814	33.316	67.444
rs1402071	0.027	0.052	0.000	0.000	0.000	0.141	0.001	0.063	24.508	19.729	20.732	19.756	18.219	22.956	33.317	67.507
rs12478243	0.022	0.013	0.032	0.463	0.003	0.000	0.012	0.063	24.530	19.742	20.765	20.219	18.222	22.956	33.329	67.570
rs1837495	0.200	0.046	0.007	0.059	0.068	0.051	0.007	0.063	24.729	19.788	20.772	20.278	18.290	23.007	33.335	67.634
rs1869369	0.015	0.010	0.000	0.002	0.001	0.000	0.062	0.063	24.745	19.798	20.772	20.279	18.291	23.007	33.398	67.697
rs12407744	0.026	0.016	0.001	0.006	0.009	0.000	0.111	0.063	24.770	19.814	20.773	20.285	18.300	23.007	33.509	67.760
rs11724927	0.021	0.007	0.000	0.000	0.001	0.000	0.060	0.063	24.791	19.820	20.773	20.286	18.301	23.007	33.569	67.823
rs4949238	0.017	0.012	0.000	0.002	0.000	0.000	0.073	0.063	24.808	19.832	20.773	20.287	18.302	23.007	33.642	67.885
rs779165	0.022	0.008	0.000	0.000	0.001	0.000	0.068	0.063	24.830	19.840	20.774	20.288	18.302	23.007	33.710	67.948
rs1438862	0.015	0.010	0.000	0.001	0.001	0.000	0.061	0.062	24.845	19.850	20.774	20.289	18.303	23.007	33.771	68.010
rs1931474	0.015	0.010	0.000	0.001	0.001	0.000	0.060	0.062	24.860	19.860	20.774	20.291	18.303	23.007	33.831	68.073
rs13388095	0.024	0.010	0.001	0.000	0.000	0.000	0.079	0.062	24.884	19.869	20.775	20.291	18.304	23.007	33.911	68.135
rs7562445	0.016	0.012	0.000	0.002	0.000	0.000	0.072	0.062	24.901	19.881	20.775	20.293	18.304	23.007	33.983	68.197
rs12364489	0.043	0.046	0.013	0.327	0.005	0.000	0.030	0.062	24.943	19.927	20.788	20.619	18.309	23.008	34.012	68.259
rs738975	0.034	0.013	0.001	0.003	0.010	0.000	0.116	0.062	24.977	19.939	20.789	20.622	18.319	23.008	34.129	68.321
rs11205728	0.040	0.018	0.002	0.004	0.011	0.000	0.150	0.062	25.017	19.957	20.790	20.627	18.330	23.008	34.279	68.383
rs10235086	0.141	0.019	0.051	0.358	0.034	0.013	0.135	0.061	25.158	19.976	20.842	20.985	18.364	23.021	34.414	68.444
rs1952966	0.051	0.058	0.024	0.581	0.009	0.001	0.017	0.061	25.209	20.034	20.866	21.566	18.373	23.022	34.431	68.506
rs2064261	0.022	0.019	0.001	0.002	0.000	0.000	0.117	0.061	25.231	20.054	20.867	21.568	18.373	23.022	34.548	68.567
rs10783853	0.022	0.071	0.383	0.033	0.000	0.157	0.000	0.061	25.253	20.125	21.250	21.602	18.373	23.179	34.548	68.628
rs7966895	0.018	0.014	0.001	0.002	0.000	0.000	0.083	0.061	25.271	20.138	21.250	21.603	18.374	23.179	34.631	68.689
rs715163	0.025	0.011	0.001	0.000	0.000	0.000	0.090	0.061	25.296	20.150	21.251	21.604	18.374	23.179	34.721	68.750
rs157077	0.020	0.006	0.000	0.000	0.001	0.000	0.053	0.061	25.315	20.155	21.251	21.604	18.375	23.180	34.774	68.811
rs2218378	0.031	0.063	0.000	0.000	0.000	0.177	0.001	0.061	25.346	20.218	21.251	21.604	18.375	23.357	34.775	68.872
rs10791403	0.022	0.009	0.000	0.000	0.001	0.000	0.071	0.061	25.369	20.227	21.252	21.604	18.376	23.357	34.847	68.932
rs9402011	0.024	0.010	0.001	0.000	0.000	0.000	0.084	0.061	25.393	20.237	21.253	21.605	18.376	23.357	34.930	68.993
rs17605645	0.023	0.010	0.001	0.000	0.000	0.000	0.078	0.061	25.416	20.247	21.253	21.605	18.376	23.358	35.008	69.054
rs2585807	0.233	0.095	0.008	0.026	0.452	0.135	0.035	0.061	25.650	20.342	21.261	21.632	18.829	23.492	35.043	69.114
rs2235418	0.033	0.133	0.794	0.065	0.000	0.306	0.001	0.061	25.682	20.475	22.055	21.697	18.829	23.798	35.044	69.175
rs7609362	0.024	0.014	0.001	0.006	0.009	0.000	0.102	0.061	25.706	20.489	22.056	21.702	18.837	23.798	35.145	69.236
rs6554150	0.030	0.017	0.001	0.001	0.000	0.001	0.124	0.060	25.736	20.506	22.057	21.703	18.838	23.798	35.269	69.296
rs597083	0.031	0.052	0.000	0.000	0.000	0.126	0.001	0.060	25.767	20.558	22.058	21.703	18.838	23.924	35.270	69.356
rs13064976	0.037	0.068	0.000	0.000	0.000	0.174	0.001	0.059	25.804	20.626	22.058	21.703	18.838	24.098	35.272	69.415
rs12420840	0.021	0.007	0.000	0.000	0.001	0.000	0.062	0.059	25.825	20.633	22.058	21.704	18.838	24.098	35.334	69.474
rs4328757	0.056	0.171	0.042	0.020	0.001	0.015	0.156	0.059	25.881	20.804	22.100	21.724	18.839	24.113	35.490	69.533
rs13385547	0.024	0.045	0.000	0.000	0.000	0.123	0.001	0.059	25.904	20.849	22.100	21.724	18.839	24.235	35.491	69.593
rs4654186	0.036	0.011	0.030	0.012	0.182	0.056	0.010	0.059	25.940	20.860	22.131	21.736	19.021	24.291	35.501	69.652
rs985669	0.032	0.010	0.026	0.010	0.148	0.047	0.008	0.059	25.972	20.870	22.157	21.745	19.169	24.338	35.509	69.711
rs12895832	0.031	0.011	0.001	0.003	0.009	0.000	0.106	0.059	26.004	20.882	22.157	21.748	19.179	24.338	35.615	69.770
rs11746241	0.032	0.010	0.026	0.010	0.150	0.048	0.008	0.059	26.036	20.892	22.184	21.758	19.329	24.386	35.624	69.829
rs2133600	0.025	0.011	0.001	0.000	0.000	0.000	0.089	0.059	26.061	20.903	22.185	21.758	19.329	24.386	35.713	69.888
rs1866823	0.025	0.007	0.027	0.015	0.149	0.050	0.008	0.059	26.085	20.910	22.212	21.773	19.478	24.436	35.721	69.946
rs10193916	0.018	0.010	0.026	0.356	0.002	0.000	0.009	0.059	26.103	20.920	22.238	22.129	19.480	24.436	35.730	70.005
rs4976976	0.160	0.063	0.001	0.013	0.043	0.003	0.052	0.059	26.263	20.983	22.238	22.142	19.524	24.439	35.782	70.064
rs4564467	0.017	0.009	0.025	0.337	0.002	0.000	0.009	0.059	26.280	20.992	22.263	22.479	19.525	24.439	35.790	70.123
rs6298	0.033	0.010	0.027	0.010	0.159	0.050	0.009	0.059	26.314	21.002	22.291	22.490	19.685	24.489	35.799	70.181
rs11174292	0.030	0.011	0.001	0.003	0.009	0.000	0.102	0.058	26.344	21.013	22.291	22.492	19.693	24.489	35.901	70.240
rs41472547	0.030	0.061	0.000	0.000	0.000	0.175	0.001	0.058	26.374	21.074	22.292	22.492	19.694	24.664	35.902	70.298
rs11185883	0.024	0.011	0.001	0.000	0.000	0.000	0.085	0.058	26.398	21.085	22.292	22.493	19.694	24.664	35.987	70.356
rs10784029	0.021	0.039	0.000	0.000	0.000	0.103	0.001	0.058	26.419	21.124	22.292	22.493	19.694	24.767	35.988	70.414
rs13215654	0.021	0.008	0.000	0.000	0.001	0.000	0.066	0.058	26.440	21.132	22.293	22.493	19.694	24.767	36.054	70.472
rs2550298	0.025	0.049	0.000	0.000	0.000	0.136	0.001	0.058	26.465	21.181	22.293	22.493	19.694	24.903	36.055	70.529
rs3774800	0.446	0.135	0.052	0.659	1.275	0.075	0.004	0.058	26.911	21.315	22.345	23.152	20.969	24.978	36.059	70.587
rs2749957	0.020	0.007	0.000	0.000	0.001	0.000	0.060	0.058	26.932	21.322	22.345	23.152	20.970	24.978	36.119	70.645
rs1881547	0.018	0.010	0.027	0.380	0.002	0.000	0.010	0.058	26.950	21.332	22.373	23.532	20.972	24.978	36.128	70.703
rs2638244	0.030	0.011	0.001	0.003	0.009	0.000	0.101	0.057	26.980	21.343	22.373	23.535	20.981	24.978	36.229	70.760
rs7583346	0.068	0.057	0.007	0.007	0.006	0.002	0.012	0.057	27.048	21.400	22.381	23.542	20.987	24.980	36.241	70.818
rs2130474	0.024	0.015	0.001	0.006	0.009	0.000	0.104	0.057	27.071	21.416	22.381	23.548	20.995	24.980	36.345	70.875
rs2299299	0.042	0.124	0.000	0.271	0.004	0.008	0.332	0.057	27.113	21.540	22.381	23.819	20.999	24.989	36.676	70.932
rs9846164	0.057	0.013	0.013	0.347	0.009	0.150	0.013	0.057	27.170	21.553	22.395	24.165	21.008	25.139	36.689	70.990
rs12888770	0.032	0.010	0.037	0.021	0.232	0.071	0.011	0.057	27.202	21.563	22.432	24.186	21.240	25.209	36.700	71.047
rs4882784	0.023	0.010	0.001	0.000	0.000	0.000	0.082	0.057	27.226	21.573	22.432	24.187	21.240	25.210	36.782	71.104
rs10227053	0.042	0.014	0.038	0.016	0.247	0.071	0.012	0.057	27.268	21.587	22.470	24.202	21.487	25.281	36.794	71.161
rs6833984	0.021	0.008	0.000	0.000	0.000	0.000	0.066	0.057	27.289	21.594	22.471	24.203	21.488	25.281	36.860	71.218
rs13207727	0.023	0.043	0.000	0.000	0.000	0.118	0.001	0.057	27.312	21.638	22.471	24.203	21.488	25.398	36.861	71.275
rs3857914	0.036	0.080	0.000	0.000	0.000	0.237	0.002	0.057	27.348	21.718	22.471	24.203	21.488	25.636	36.863	71.331
rs1498867	0.041	0.046	0.012	0.326	0.005	0.000	0.030	0.057	27.389	21.764	22.484	24.528	21.493	25.636	36.892	71.388
rs247784	0.034	0.011	0.029	0.011	0.170	0.052	0.009	0.057	27.423	21.775	22.512	24.539	21.663	25.688	36.901	71.445
rs12741964	0.071	0.001	0.039	0.005	0.006	0.316	0.010	0.057	27.494	21.776	22.551	24.545	21.669	26.004	36.912	71.501
rs12191555	0.026	0.018	0.001	0.006	0.009	0.000	0.119	0.057	27.520	21.794	22.552	24.551	21.678	26.004	37.031	71.558
rs9563590	0.001	0.097	0.001	0.323	0.074	0.026	0.017	0.057	27.521	21.891	22.552	24.875	21.753	26.030	37.048	71.615
rs13080578	0.019	0.006	0.000	0.000	0.001	0.000	0.055	0.056	27.540	21.897	22.553	24.875	21.753	26.030	37.102	71.671
rs12301075	0.019	0.011	0.028	0.399	0.003	0.000	0.010	0.056	27.559	21.908	22.581	25.274	21.756	26.030	37.113	71.727
rs13091964	0.030	0.009	0.034	0.019	0.211	0.065	0.010	0.056	27.589	21.917	22.615	25.293	21.967	26.095	37.123	71.784
rs1108351	0.021	0.040	0.000	0.000	0.000	0.106	0.001	0.056	27.610	21.957	22.615	25.293	21.967	26.201	37.124	71.840
rs9643084	0.028	0.008	0.031	0.017	0.187	0.059	0.009	0.056	27.638	21.965	22.647	25.311	22.154	26.260	37.133	71.897
rs11129511	0.025	0.012	0.001	0.000	0.000	0.000	0.095	0.056	27.663	21.977	22.648	25.311	22.154	26.261	37.227	71.953
rs12470245	0.065	0.055	0.007	0.007	0.005	0.002	0.005	0.056	27.728	22.032	22.655	25.318	22.160	26.263	37.233	72.009
rs764669	0.031	0.010	0.026	0.010	0.148	0.047	0.008	0.056	27.760	22.042	22.681	25.328	22.308	26.309	37.241	72.065
rs368865	0.054	0.062	0.007	0.011	0.005	0.001	0.007	0.056	27.814	22.105	22.687	25.339	22.313	26.311	37.248	72.121
rs6686910	0.029	0.009	0.033	0.019	0.202	0.063	0.010	0.056	27.843	22.113	22.720	25.358	22.515	26.374	37.258	72.177
rs7079853	0.024	0.007	0.027	0.015	0.152	0.050	0.008	0.056	27.867	22.120	22.747	25.372	22.667	26.424	37.266	72.233
rs10759876	0.022	0.042	0.000	0.000	0.000	0.115	0.001	0.056	27.889	22.163	22.747	25.372	22.667	26.539	37.267	72.289
rs747614	0.032	0.013	0.001	0.003	0.009	0.000	0.112	0.055	27.921	22.175	22.748	25.375	22.676	26.539	37.379	72.344
rs6543232	0.033	0.013	0.001	0.003	0.009	0.000	0.119	0.055	27.954	22.189	22.749	25.379	22.686	26.539	37.498	72.400
rs2051710	0.029	0.022	0.001	0.007	0.010	0.000	0.142	0.055	27.984	22.210	22.751	25.386	22.696	26.539	37.640	72.455
rs410876	0.027	0.019	0.001	0.007	0.009	0.000	0.125	0.055	28.010	22.229	22.752	25.393	22.705	26.539	37.765	72.510
rs6990912	0.061	0.012	0.039	0.012	0.003	0.247	0.031	0.055	28.072	22.241	22.791	25.405	22.709	26.786	37.796	72.565
rs7143919	0.036	0.046	0.004	0.004	0.000	0.002	0.264	0.055	28.107	22.288	22.796	25.409	22.709	26.787	38.060	72.620
rs10764002	0.026	0.009	0.028	0.454	0.003	0.000	0.011	0.055	28.133	22.296	22.824	25.862	22.712	26.787	38.071	72.674
rs688388	0.030	0.011	0.001	0.003	0.009	0.000	0.102	0.055	28.163	22.307	22.825	25.865	22.720	26.787	38.173	72.729
rs949025	0.026	0.014	0.001	0.001	0.000	0.000	0.104	0.054	28.189	22.321	22.826	25.865	22.720	26.788	38.278	72.783
rs165224	0.077	0.082	0.017	0.009	0.203	0.016	0.012	0.054	28.266	22.403	22.843	25.875	22.923	26.804	38.290	72.838
rs7808864	0.030	0.011	0.001	0.003	0.009	0.000	0.104	0.054	28.296	22.414	22.844	25.877	22.932	26.804	38.394	72.892
rs10118949	0.022	0.043	0.000	0.000	0.000	0.118	0.001	0.054	28.318	22.457	22.844	25.878	22.932	26.922	38.395	72.946
rs1341683	0.029	0.012	0.034	0.567	0.004	0.000	0.013	0.054	28.348	22.469	22.878	26.445	22.936	26.922	38.409	73.000
rs11593567	0.068	0.000	0.007	0.003	0.068	0.015	0.063	0.054	28.416	22.469	22.885	26.448	23.004	26.937	38.472	73.054
rs7855088	0.068	0.023	0.005	0.001	0.002	0.258	0.061	0.054	28.484	22.492	22.890	26.449	23.006	27.195	38.533	73.107
rs13027834	0.070	0.111	0.012	0.000	0.033	0.059	0.001	0.054	28.554	22.603	22.902	26.449	23.039	27.253	38.534	73.161
rs17801436	0.023	0.015	0.001	0.006	0.008	0.000	0.101	0.053	28.577	22.617	22.903	26.455	23.047	27.253	38.635	73.215
rs4399890	0.023	0.007	0.025	0.385	0.002	0.000	0.009	0.053	28.600	22.624	22.928	26.840	23.049	27.253	38.645	73.268
rs795047	0.076	0.002	0.007	0.000	0.001	0.150	0.139	0.053	28.676	22.626	22.935	26.840	23.051	27.403	38.784	73.321
rs11191593	0.119	0.148	0.022	0.013	0.001	0.008	0.084	0.053	28.795	22.774	22.957	26.853	23.052	27.411	38.868	73.374
rs3109469	0.033	0.024	0.002	0.001	0.000	0.001	0.166	0.053	28.828	22.798	22.959	26.854	23.052	27.412	39.033	73.427
rs707124	0.076	0.027	0.039	0.000	0.093	0.039	0.000	0.053	28.904	22.824	22.999	26.854	23.145	27.451	39.034	73.480
rs5026352	0.025	0.051	0.000	0.000	0.000	0.144	0.001	0.053	28.929	22.875	22.999	26.854	23.145	27.595	39.035	73.533
rs17001561	0.023	0.045	0.000	0.000	0.000	0.125	0.001	0.052	28.952	22.920	22.999	26.854	23.145	27.720	39.036	73.585
rs12919399	0.022	0.014	0.001	0.005	0.008	0.000	0.097	0.052	28.974	22.935	22.999	26.860	23.153	27.720	39.133	73.637
rs2250739	0.030	0.019	0.002	0.001	0.000	0.001	0.137	0.052	29.004	22.954	23.001	26.860	23.153	27.721	39.269	73.690
rs335751	0.021	0.015	0.034	0.522	0.004	0.000	0.012	0.052	29.025	22.969	23.036	27.382	23.157	27.721	39.282	73.742
rs9788682	0.043	0.038	0.005	0.002	0.000	0.002	0.252	0.052	29.068	23.007	23.040	27.383	23.157	27.723	39.534	73.794
rs600011	0.093	0.069	0.000	0.050	0.277	0.014	0.011	0.052	29.161	23.075	23.041	27.434	23.434	27.737	39.544	73.847
rs1670189	0.023	0.015	0.001	0.006	0.008	0.000	0.102	0.052	29.184	23.090	23.041	27.439	23.442	27.737	39.646	73.899
rs1022891	0.142	0.060	0.000	0.019	0.052	0.005	0.009	0.052	29.325	23.150	23.042	27.458	23.495	27.742	39.655	73.951
rs1628250	0.118	0.480	0.414	0.003	0.523	0.007	0.013	0.052	29.443	23.630	23.455	27.461	24.017	27.749	39.668	74.003
rs7164368	0.017	0.010	0.026	0.371	0.002	0.000	0.009	0.052	29.460	23.641	23.481	27.833	24.020	27.749	39.677	74.055
rs11765962	0.023	0.007	0.026	0.015	0.151	0.049	0.008	0.052	29.484	23.647	23.508	27.847	24.171	27.799	39.685	74.106
rs11909701	0.028	0.048	0.000	0.000	0.000	0.118	0.001	0.052	29.512	23.695	23.508	27.848	24.171	27.916	39.686	74.158
rs10785814	0.029	0.011	0.001	0.003	0.008	0.000	0.099	0.051	29.541	23.706	23.509	27.850	24.179	27.916	39.785	74.209
rs7669579	0.021	0.039	0.000	0.000	0.000	0.107	0.001	0.051	29.561	23.745	23.509	27.850	24.179	28.023	39.786	74.261
rs13210963	0.057	0.070	0.008	0.012	0.004	0.002	0.003	0.051	29.619	23.816	23.516	27.862	24.184	28.025	39.789	74.312
rs4851671	0.025	0.018	0.001	0.006	0.009	0.000	0.117	0.051	29.643	23.834	23.517	27.869	24.192	28.025	39.906	74.363
rs13031518	0.026	0.008	0.030	0.017	0.181	0.057	0.009	0.051	29.669	23.841	23.547	27.885	24.373	28.082	39.915	74.415
rs11962671	0.042	0.085	0.001	0.000	0.000	0.233	0.002	0.051	29.712	23.926	23.548	27.886	24.374	28.315	39.917	74.466
rs2357694	0.016	0.009	0.024	0.341	0.002	0.000	0.009	0.051	29.728	23.936	23.572	28.227	24.376	28.315	39.925	74.517
rs12679408	0.025	0.007	0.028	0.016	0.166	0.053	0.008	0.051	29.753	23.943	23.600	28.243	24.541	28.367	39.933	74.568
rs11628189	0.023	0.007	0.024	0.381	0.002	0.000	0.009	0.051	29.775	23.950	23.625	28.624	24.544	28.367	39.943	74.619
rs9784335	0.030	0.067	0.000	0.000	0.000	0.196	0.001	0.051	29.806	24.017	23.625	28.624	24.544	28.564	39.944	74.669
rs1506672	0.063	0.055	0.007	0.006	0.004	0.002	0.001	0.051	29.869	24.072	23.632	28.630	24.548	28.566	39.945	74.720
rs17216035	0.000	0.019	0.023	0.000	0.047	0.315	0.004	0.051	29.869	24.092	23.655	28.630	24.595	28.881	39.949	74.771
rs640218	0.081	0.107	0.015	0.000	0.041	0.034	0.001	0.051	29.949	24.198	23.670	28.630	24.636	28.915	39.950	74.821
rs2329073	0.060	0.240	0.478	0.031	0.002	0.001	0.002	0.051	30.009	24.438	24.148	28.661	24.638	28.916	39.952	74.872
rs17466007	0.024	0.007	0.028	0.016	0.164	0.052	0.008	0.051	30.034	24.446	24.176	28.676	24.802	28.968	39.960	74.922
rs10738217	0.061	0.021	0.030	0.000	0.072	0.030	0.000	0.050	30.094	24.467	24.206	28.676	24.874	28.998	39.960	74.973
rs16893640	0.023	0.017	0.001	0.006	0.008	0.000	0.110	0.050	30.118	24.483	24.207	28.682	24.882	28.998	40.070	75.023
rs16951016	0.030	0.012	0.001	0.003	0.009	0.000	0.108	0.050	30.148	24.495	24.208	28.685	24.891	28.998	40.178	75.073
rs10885432	0.029	0.049	0.000	0.000	0.000	0.123	0.001	0.050	30.177	24.545	24.209	28.686	24.891	29.121	40.179	75.123
rs17097340	0.030	0.012	0.001	0.003	0.009	0.000	0.109	0.050	30.207	24.557	24.210	28.688	24.899	29.121	40.288	75.173
rs10090535	0.025	0.007	0.029	0.016	0.171	0.054	0.008	0.050	30.232	24.564	24.238	28.705	25.071	29.175	40.296	75.223
rs2443441	0.016	0.009	0.024	0.338	0.002	0.000	0.009	0.050	30.248	24.574	24.262	29.043	25.073	29.175	40.304	75.272
rs2239045	0.002	0.133	0.052	0.008	0.026	0.037	0.002	0.050	30.250	24.707	24.314	29.051	25.099	29.212	40.307	75.322
rs1377416	0.017	0.011	0.026	0.377	0.003	0.000	0.009	0.049	30.267	24.718	24.341	29.429	25.102	29.212	40.316	75.371
rs2010338	0.112	0.033	0.000	0.002	0.024	0.112	0.077	0.049	30.379	24.751	24.341	29.431	25.126	29.323	40.393	75.421
rs6100920	0.050	0.060	0.006	0.010	0.004	0.001	0.001	0.049	30.428	24.811	24.347	29.441	25.130	29.325	40.394	75.470
rs1219822	0.022	0.015	0.001	0.006	0.008	0.000	0.102	0.049	30.450	24.826	24.348	29.447	25.138	29.325	40.496	75.518
rs8092606	0.032	0.014	0.001	0.003	0.009	0.000	0.123	0.049	30.483	24.841	24.349	29.450	25.147	29.325	40.618	75.567
rs11971710	0.085	0.009	0.006	0.002	0.002	0.177	0.136	0.049	30.568	24.849	24.355	29.452	25.149	29.502	40.755	75.616
rs12963047	0.023	0.007	0.026	0.015	0.154	0.049	0.008	0.049	30.591	24.856	24.382	29.467	25.302	29.551	40.762	75.664
rs10496375	0.044	0.015	0.042	0.019	0.296	0.081	0.013	0.048	30.635	24.871	24.424	29.486	25.598	29.632	40.776	75.713
rs2163544	0.030	0.012	0.001	0.003	0.008	0.000	0.109	0.048	30.665	24.884	24.425	29.489	25.607	29.632	40.885	75.761
rs6044117	0.032	0.060	0.000	0.000	0.000	0.155	0.001	0.048	30.698	24.943	24.425	29.489	25.607	29.786	40.886	75.809
rs4917766	0.064	0.003	0.011	0.033	0.124	0.039	0.151	0.048	30.762	24.946	24.436	29.522	25.731	29.825	41.037	75.857
rs10451018	0.033	0.015	0.001	0.003	0.009	0.000	0.125	0.048	30.795	24.961	24.438	29.526	25.740	29.825	41.162	75.905
rs6601443	0.062	0.183	0.000	0.309	0.013	0.014	0.023	0.048	30.857	25.144	24.438	29.835	25.752	29.839	41.185	75.953
rs891404	0.018	0.012	0.028	0.404	0.003	0.000	0.010	0.048	30.874	25.156	24.466	30.239	25.755	29.839	41.195	76.001
rs3765598	0.028	0.008	0.033	0.019	0.208	0.063	0.010	0.048	30.902	25.164	24.498	30.258	25.963	29.901	41.205	76.049
rs6999692	0.022	0.007	0.024	0.381	0.002	0.000	0.009	0.048	30.924	25.171	24.522	30.639	25.966	29.901	41.214	76.097
rs2348075	0.145	0.174	0.057	0.015	0.067	0.006	0.002	0.048	31.069	25.346	24.580	30.654	26.033	29.907	41.216	76.144
rs9536417	0.031	0.014	0.001	0.003	0.009	0.000	0.117	0.048	31.100	25.359	24.581	30.657	26.041	29.907	41.333	76.192
rs3758919	0.030	0.009	0.036	0.021	0.235	0.069	0.011	0.048	31.130	25.369	24.617	30.677	26.277	29.977	41.343	76.240
rs7822655	0.026	0.045	0.000	0.000	0.000	0.109	0.001	0.048	31.157	25.413	24.617	30.678	26.277	30.086	41.344	76.287
rs10226722	0.052	0.012	0.004	0.001	0.001	0.174	0.058	0.048	31.209	25.425	24.621	30.679	26.278	30.260	41.402	76.335
rs4568174	0.064	0.013	0.005	0.000	0.001	0.173	0.064	0.048	31.273	25.438	24.626	30.679	26.279	30.433	41.466	76.383
rs11771168	0.028	0.060	0.000	0.000	0.000	0.176	0.001	0.048	31.300	25.498	24.626	30.679	26.279	30.609	41.467	76.430
rs34344173	0.064	0.084	0.010	0.013	0.004	0.002	0.002	0.047	31.364	25.581	24.636	30.692	26.283	30.612	41.469	76.478
rs108499	0.061	0.065	0.007	0.018	0.018	0.001	0.376	0.047	31.425	25.646	24.643	30.710	26.301	30.612	41.844	76.525
rs34970666	0.041	0.082	0.001	0.000	0.000	0.226	0.002	0.047	31.465	25.729	24.644	30.711	26.301	30.839	41.846	76.572
rs956129	0.032	0.126	0.000	0.242	0.004	0.006	0.303	0.047	31.497	25.854	24.644	30.952	26.305	30.845	42.149	76.619
rs360322	0.027	0.047	0.000	0.000	0.000	0.118	0.001	0.047	31.525	25.902	24.644	30.952	26.305	30.963	42.150	76.667
rs6113038	0.022	0.007	0.023	0.364	0.002	0.000	0.009	0.047	31.546	25.908	24.667	31.317	26.307	30.963	42.159	76.714
rs10505642	0.023	0.018	0.039	0.609	0.006	0.000	0.014	0.047	31.569	25.926	24.705	31.925	26.313	30.963	42.173	76.761
rs1441413	0.124	0.041	0.000	0.010	0.041	0.003	0.006	0.047	31.693	25.968	24.705	31.935	26.354	30.966	42.179	76.808
rs3979179	0.024	0.008	0.027	0.436	0.003	0.000	0.010	0.047	31.717	25.976	24.732	32.371	26.357	30.966	42.189	76.854
rs4664030	0.032	0.028	0.002	0.009	0.011	0.000	0.173	0.047	31.749	26.004	24.734	32.380	26.368	30.966	42.362	76.901
rs6449134	0.020	0.040	0.000	0.000	0.000	0.110	0.001	0.047	31.769	26.044	24.735	32.380	26.368	31.076	42.363	76.948
rs717454	0.111	0.039	0.000	0.005	0.024	0.139	0.077	0.047	31.880	26.082	24.735	32.385	26.392	31.215	42.441	76.994
rs6877616	0.026	0.045	0.000	0.000	0.000	0.111	0.001	0.047	31.907	26.127	24.735	32.385	26.392	31.326	42.442	77.041
rs4431105	0.034	0.011	0.030	0.012	0.196	0.056	0.010	0.047	31.941	26.139	24.765	32.398	26.588	31.383	42.451	77.087
rs11737439	0.029	0.009	0.035	0.020	0.226	0.067	0.010	0.046	31.970	26.148	24.799	32.418	26.814	31.449	42.461	77.134
rs6928371	0.017	0.011	0.026	0.383	0.003	0.000	0.009	0.046	31.987	26.158	24.826	32.801	26.817	31.449	42.471	77.180
rs4924503	0.064	0.006	0.005	0.005	0.002	0.152	0.113	0.046	32.050	26.165	24.831	32.805	26.818	31.601	42.584	77.226
rs1995066	0.030	0.010	0.026	0.010	0.158	0.047	0.008	0.046	32.080	26.174	24.856	32.815	26.977	31.648	42.592	77.272
rs274947	0.043	0.055	0.011	0.343	0.007	0.001	0.042	0.046	32.124	26.229	24.867	33.158	26.983	31.649	42.634	77.318
rs7912400	0.036	0.006	0.021	0.005	0.003	0.300	0.131	0.046	32.160	26.235	24.889	33.163	26.986	31.949	42.765	77.363
rs3788157	0.026	0.045	0.000	0.000	0.000	0.113	0.001	0.046	32.186	26.280	24.889	33.163	26.986	32.061	42.766	77.409
rs17394924	0.029	0.052	0.000	0.000	0.000	0.132	0.001	0.046	32.215	26.332	24.889	33.164	26.986	32.193	42.767	77.454
rs534230	0.021	0.016	0.001	0.006	0.008	0.000	0.102	0.045	32.236	26.347	24.890	33.169	26.994	32.193	42.869	77.500
rs9947332	0.040	0.081	0.001	0.000	0.000	0.223	0.001	0.045	32.276	26.428	24.891	33.170	26.994	32.416	42.870	77.545
rs6589988	0.020	0.040	0.000	0.000	0.000	0.114	0.001	0.045	32.296	26.469	24.891	33.170	26.994	32.530	42.871	77.590
rs1034727	0.020	0.039	0.000	0.000	0.000	0.108	0.001	0.045	32.316	26.508	24.891	33.170	26.994	32.638	42.872	77.635
rs4757143	0.016	0.010	0.025	0.360	0.003	0.000	0.009	0.045	32.332	26.518	24.916	33.530	26.997	32.638	42.881	77.680
rs3548	0.077	0.004	0.009	0.019	0.199	0.030	0.083	0.045	32.408	26.522	24.924	33.549	27.196	32.669	42.964	77.725
rs11642764	0.122	0.071	0.001	0.018	0.037	0.002	0.008	0.045	32.530	26.592	24.926	33.568	27.233	32.671	42.973	77.770
rs10078721	0.233	0.417	0.123	0.002	0.057	0.150	0.001	0.045	32.763	27.009	25.049	33.569	27.289	32.821	42.974	77.815
rs11604948	0.026	0.008	0.031	0.018	0.199	0.060	0.009	0.045	32.789	27.017	25.080	33.587	27.488	32.881	42.983	77.860
rs1734907	0.118	0.061	0.001	0.018	0.042	0.003	0.000	0.045	32.907	27.078	25.080	33.605	27.530	32.883	42.983	77.905
rs12474713	0.028	0.011	0.001	0.003	0.008	0.000	0.099	0.045	32.935	27.089	25.081	33.608	27.538	32.883	43.082	77.950
rs7511843	0.055	0.002	0.005	0.002	0.001	0.140	0.104	0.045	32.989	27.091	25.087	33.610	27.539	33.023	43.187	77.995
rs9490788	0.063	0.091	0.616	0.017	0.006	0.009	0.107	0.045	33.053	27.182	25.703	33.627	27.545	33.032	43.294	78.039
rs13321721	0.019	0.039	0.000	0.000	0.000	0.108	0.001	0.045	33.072	27.221	25.703	33.627	27.545	33.140	43.295	78.084
rs13235896	0.023	0.007	0.027	0.015	0.165	0.051	0.008	0.044	33.095	27.228	25.729	33.642	27.709	33.191	43.303	78.128
rs2675671	0.151	0.161	0.066	0.015	0.143	0.000	0.004	0.044	33.246	27.388	25.796	33.658	27.852	33.192	43.306	78.173
rs7379828	0.089	0.018	0.000	0.010	0.059	0.005	0.231	0.044	33.335	27.407	25.796	33.668	27.912	33.196	43.538	78.217
rs2889956	0.021	0.042	0.000	0.000	0.000	0.118	0.001	0.044	33.356	27.449	25.796	33.668	27.912	33.315	43.539	78.262
rs7222903	0.076	0.062	0.001	0.040	0.203	0.009	0.012	0.044	33.432	27.510	25.797	33.708	28.115	33.324	43.550	78.306
rs7615933	0.036	0.012	0.044	0.026	0.311	0.087	0.013	0.044	33.467	27.522	25.841	33.734	28.426	33.410	43.563	78.350
rs9349956	0.031	0.010	0.027	0.011	0.172	0.050	0.009	0.044	33.499	27.532	25.868	33.745	28.598	33.460	43.572	78.394
rs509345	0.023	0.007	0.027	0.015	0.164	0.051	0.008	0.044	33.521	27.539	25.894	33.760	28.762	33.511	43.580	78.438
rs7140574	0.039	0.021	0.036	0.001	0.082	0.043	0.004	0.044	33.561	27.560	25.931	33.761	28.844	33.555	43.583	78.482
rs2399031	0.031	0.010	0.026	0.010	0.167	0.049	0.008	0.044	33.591	27.570	25.957	33.771	29.011	33.603	43.592	78.526
rs1780673	0.028	0.050	0.000	0.000	0.000	0.128	0.001	0.044	33.619	27.620	25.957	33.772	29.011	33.731	43.593	78.570
rs12355005	0.034	0.066	0.000	0.000	0.000	0.177	0.001	0.044	33.653	27.686	25.958	33.772	29.011	33.908	43.594	78.614
rs9929277	0.023	0.007	0.027	0.015	0.163	0.051	0.008	0.044	33.676	27.693	25.984	33.787	29.174	33.959	43.602	78.658
rs2510853	0.033	0.011	0.029	0.012	0.192	0.055	0.009	0.044	33.709	27.704	26.014	33.799	29.366	34.014	43.611	78.701
rs959013	0.029	0.010	0.025	0.010	0.157	0.046	0.008	0.043	33.739	27.713	26.039	33.809	29.523	34.060	43.619	78.745
rs3817518	0.023	0.018	0.001	0.006	0.008	0.000	0.116	0.043	33.762	27.731	26.040	33.815	29.532	34.060	43.735	78.788
rs719802	0.025	0.008	0.030	0.017	0.188	0.057	0.009	0.043	33.787	27.739	26.069	33.832	29.720	34.117	43.744	78.831
rs303723	0.123	0.172	0.041	0.016	0.136	0.024	0.004	0.043	33.910	27.911	26.110	33.848	29.856	34.141	43.747	78.874
rs12960251	0.027	0.011	0.001	0.003	0.008	0.000	0.098	0.043	33.937	27.922	26.111	33.851	29.864	34.141	43.845	78.917
rs162345	0.026	0.045	0.000	0.000	0.000	0.112	0.001	0.043	33.963	27.967	26.111	33.851	29.864	34.253	43.846	78.960
rs11711953	0.025	0.008	0.030	0.017	0.189	0.057	0.009	0.043	33.988	27.975	26.141	33.868	30.053	34.310	43.855	79.003
rs17450801	0.025	0.011	0.030	0.515	0.004	0.000	0.012	0.043	34.013	27.985	26.171	34.383	30.057	34.310	43.867	79.046
rs17640762	0.093	0.125	0.016	0.000	0.044	0.047	0.001	0.043	34.107	28.110	26.187	34.383	30.101	34.357	43.868	79.089
rs1456860	0.019	0.038	0.000	0.000	0.000	0.106	0.001	0.042	34.126	28.148	26.187	34.383	30.101	34.464	43.869	79.132
rs7124956	0.024	0.010	0.028	0.472	0.004	0.000	0.011	0.042	34.150	28.158	26.216	34.856	30.105	34.464	43.880	79.174
rs12468606	0.021	0.016	0.001	0.006	0.007	0.000	0.101	0.042	34.171	28.174	26.216	34.862	30.112	34.464	43.981	79.216
rs4939702	0.021	0.015	0.001	0.006	0.007	0.000	0.100	0.042	34.191	28.189	26.217	34.867	30.119	34.464	44.081	79.259
rs7027501	0.023	0.009	0.027	0.446	0.003	0.000	0.010	0.042	34.214	28.198	26.244	35.313	30.123	34.464	44.091	79.301
rs6092934	0.030	0.014	0.001	0.003	0.008	0.000	0.116	0.042	34.244	28.212	26.246	35.316	30.131	34.464	44.207	79.343
rs1020944	0.027	0.011	0.001	0.003	0.007	0.000	0.098	0.042	34.271	28.223	26.246	35.318	30.139	34.464	44.305	79.386
rs6896294	0.021	0.016	0.001	0.006	0.007	0.000	0.101	0.042	34.292	28.238	26.247	35.324	30.146	34.464	44.405	79.428
rs28678434	0.072	0.032	0.001	0.044	0.305	0.024	0.026	0.042	34.364	28.271	26.248	35.368	30.451	34.488	44.432	79.470
rs11065145	0.025	0.008	0.029	0.017	0.188	0.057	0.009	0.042	34.389	28.278	26.277	35.385	30.639	34.545	44.440	79.512
rs10490064	0.026	0.047	0.000	0.000	0.000	0.118	0.001	0.042	34.415	28.325	26.278	35.385	30.639	34.663	44.441	79.554
rs7112925	0.022	0.017	0.001	0.006	0.008	0.000	0.111	0.042	34.438	28.342	26.279	35.391	30.647	34.663	44.553	79.596
rs1600178	0.022	0.008	0.024	0.401	0.003	0.000	0.009	0.042	34.460	28.350	26.303	35.793	30.650	34.663	44.562	79.638
rs7597939	0.018	0.013	0.029	0.439	0.004	0.000	0.010	0.042	34.477	28.363	26.332	36.231	30.654	34.663	44.572	79.680
rs6845705	0.020	0.041	0.000	0.000	0.000	0.116	0.001	0.042	34.497	28.404	26.332	36.231	30.654	34.779	44.573	79.722
rs2037272	0.033	0.000	0.019	0.003	0.001	0.176	0.140	0.042	34.530	28.404	26.351	36.234	30.655	34.955	44.713	79.764
rs4918738	0.030	0.010	0.026	0.010	0.165	0.048	0.008	0.042	34.560	28.414	26.377	36.245	30.820	35.003	44.721	79.805
rs11684042	0.123	0.180	0.013	0.011	0.290	0.130	0.017	0.041	34.683	28.594	26.390	36.255	31.110	35.132	44.738	79.847
rs10958704	0.050	0.001	0.013	0.023	0.192	0.037	0.033	0.041	34.733	28.595	26.403	36.278	31.302	35.170	44.771	79.888
rs13283406	0.056	0.202	0.430	0.035	0.001	0.001	0.001	0.041	34.789	28.797	26.833	36.313	31.303	35.170	44.772	79.930
rs1523558	0.022	0.046	0.000	0.000	0.000	0.134	0.001	0.041	34.811	28.844	26.833	36.314	31.303	35.304	44.773	79.971
rs9870694	0.065	0.062	0.009	0.007	0.004	0.003	0.003	0.041	34.875	28.906	26.841	36.321	31.307	35.307	44.776	80.013
rs17115183	0.054	0.073	0.009	0.011	0.003	0.002	0.001	0.041	34.930	28.979	26.850	36.332	31.310	35.309	44.777	80.054
rs3088014	0.118	0.073	0.002	0.019	0.037	0.001	0.000	0.041	35.048	29.052	26.852	36.351	31.346	35.310	44.777	80.095
rs7843243	0.081	0.023	0.007	0.004	0.000	0.279	0.113	0.041	35.129	29.075	26.859	36.355	31.347	35.590	44.890	80.136
rs373785	0.054	0.071	0.008	0.012	0.004	0.002	0.003	0.041	35.183	29.147	26.867	36.367	31.351	35.592	44.893	80.177
rs6960008	0.021	0.045	0.000	0.000	0.000	0.130	0.001	0.041	35.205	29.192	26.867	36.367	31.351	35.722	44.894	80.218
rs7487682	0.029	0.055	0.000	0.000	0.000	0.143	0.001	0.041	35.234	29.246	26.868	36.367	31.351	35.865	44.895	80.259
rs7736835	0.017	0.013	0.029	0.440	0.004	0.000	0.010	0.041	35.251	29.259	26.897	36.807	31.355	35.865	44.905	80.300
rs1207721	0.016	0.012	0.027	0.402	0.003	0.000	0.010	0.041	35.268	29.271	26.923	37.209	31.358	35.865	44.915	80.341
rs6492947	0.033	0.017	0.002	0.004	0.009	0.000	0.137	0.041	35.301	29.288	26.925	37.213	31.367	35.865	45.051	80.382
rs7755996	0.025	0.010	0.029	0.502	0.004	0.000	0.011	0.041	35.325	29.299	26.955	37.715	31.371	35.865	45.063	80.422
rs2414148	0.052	0.152	0.000	0.321	0.012	0.011	0.021	0.041	35.378	29.451	26.955	38.037	31.384	35.876	45.084	80.463
rs17680796	0.020	0.043	0.000	0.000	0.000	0.124	0.001	0.041	35.398	29.494	26.955	38.037	31.384	36.000	45.085	80.503
rs13174131	0.027	0.024	0.002	0.008	0.009	0.000	0.145	0.041	35.425	29.518	26.957	38.044	31.393	36.000	45.230	80.544
rs2236225	0.021	0.007	0.023	0.372	0.003	0.000	0.009	0.040	35.446	29.525	26.979	38.416	31.395	36.000	45.239	80.584
rs1375193	0.020	0.015	0.001	0.005	0.007	0.000	0.098	0.040	35.466	29.540	26.980	38.421	31.403	36.000	45.336	80.625
rs10849778	0.034	0.018	0.002	0.004	0.009	0.000	0.143	0.040	35.500	29.558	26.982	38.425	31.412	36.000	45.480	80.665
rs7318578	0.019	0.040	0.000	0.000	0.000	0.115	0.001	0.040	35.520	29.598	26.982	38.425	31.412	36.115	45.481	80.705
rs11651828	0.025	0.045	0.000	0.000	0.000	0.114	0.001	0.040	35.545	29.644	26.983	38.426	31.412	36.229	45.482	80.746
rs17170027	0.019	0.038	0.000	0.000	0.000	0.108	0.001	0.040	35.564	29.682	26.983	38.426	31.412	36.338	45.482	80.786
rs6665131	0.022	0.017	0.001	0.006	0.008	0.000	0.109	0.040	35.585	29.699	26.984	38.432	31.419	36.338	45.592	80.825
rs7860540	0.033	0.011	0.030	0.013	0.207	0.058	0.010	0.040	35.619	29.710	27.014	38.444	31.626	36.395	45.601	80.865
rs1519872	0.019	0.040	0.000	0.000	0.000	0.115	0.001	0.040	35.638	29.750	27.014	38.444	31.626	36.511	45.602	80.905
rs354138	0.064	0.003	0.005	0.008	0.067	0.014	0.092	0.040	35.702	29.753	27.019	38.453	31.693	36.525	45.694	80.945
rs4906034	0.086	0.043	0.087	0.014	0.067	0.144	0.001	0.040	35.788	29.796	27.107	38.467	31.760	36.668	45.695	80.985
rs750844	0.042	0.126	0.031	0.013	0.000	0.011	0.062	0.040	35.830	29.922	27.138	38.481	31.760	36.679	45.757	81.024
rs17374883	0.024	0.020	0.001	0.007	0.008	0.000	0.127	0.039	35.854	29.943	27.139	38.487	31.768	36.679	45.884	81.064
rs3769276	0.031	0.059	0.000	0.000	0.000	0.158	0.001	0.039	35.885	30.002	27.139	38.488	31.769	36.838	45.885	81.103
rs5174	0.065	0.043	0.000	0.036	0.207	0.012	0.021	0.039	35.950	30.045	27.139	38.524	31.975	36.850	45.906	81.142
rs17169068	0.028	0.009	0.024	0.010	0.156	0.045	0.008	0.039	35.979	30.054	27.164	38.534	32.132	36.895	45.914	81.182
rs732691	0.046	0.138	0.033	0.014	0.000	0.012	0.034	0.039	36.025	30.192	27.197	38.548	32.132	36.907	45.948	81.221
rs11641647	0.020	0.042	0.000	0.000	0.000	0.122	0.001	0.039	36.045	30.234	27.197	38.548	32.132	37.030	45.949	81.260
rs2238672	0.020	0.041	0.000	0.000	0.000	0.118	0.001	0.039	36.065	30.275	27.197	38.548	32.132	37.148	45.950	81.299
rs2160514	0.093	0.116	0.018	0.000	0.049	0.033	0.001	0.039	36.157	30.392	27.216	38.548	32.181	37.181	45.951	81.338
rs10494435	0.024	0.020	0.001	0.007	0.008	0.000	0.124	0.039	36.181	30.412	27.217	38.554	32.189	37.181	46.075	81.377
rs10484400	0.049	0.007	0.031	0.008	0.004	0.210	0.005	0.039	36.229	30.419	27.248	38.563	32.193	37.391	46.080	81.416
rs7286640	0.020	0.043	0.000	0.000	0.000	0.124	0.001	0.039	36.250	30.462	27.248	38.563	32.193	37.515	46.081	81.455
rs2298862	0.022	0.047	0.000	0.000	0.000	0.137	0.001	0.039	36.271	30.509	27.248	38.563	32.193	37.652	46.082	81.494
rs4912997	0.022	0.049	0.000	0.000	0.000	0.144	0.001	0.039	36.294	30.558	27.248	38.563	32.193	37.797	46.083	81.533
rs1933009	0.020	0.042	0.000	0.000	0.000	0.121	0.001	0.039	36.313	30.599	27.248	38.563	32.193	37.918	46.084	81.572
rs11983531	0.021	0.017	0.001	0.006	0.007	0.000	0.109	0.039	36.335	30.617	27.249	38.569	32.200	37.918	46.193	81.610
rs1599339	0.112	0.001	0.018	0.001	0.067	0.023	0.095	0.039	36.447	30.618	27.267	38.570	32.268	37.941	46.288	81.649
rs7716429	0.018	0.038	0.000	0.000	0.000	0.109	0.001	0.038	36.465	30.656	27.267	38.570	32.268	38.049	46.288	81.687
rs990198	0.030	0.057	0.000	0.000	0.000	0.151	0.001	0.038	36.495	30.712	27.268	38.570	32.268	38.200	46.289	81.726
rs13438494	0.302	0.006	0.000	0.010	0.069	0.087	0.000	0.038	36.796	30.719	27.268	38.580	32.337	38.287	46.290	81.764
rs16908769	0.020	0.007	0.023	0.381	0.003	0.000	0.009	0.038	36.817	30.726	27.291	38.961	32.340	38.287	46.298	81.802
rs1737896	0.027	0.052	0.000	0.000	0.000	0.135	0.001	0.038	36.844	30.778	27.291	38.961	32.340	38.422	46.300	81.840
rs7753885	0.018	0.038	0.000	0.000	0.000	0.107	0.001	0.038	36.862	30.815	27.291	38.961	32.340	38.530	46.300	81.878
rs7618461	0.265	0.063	0.042	0.030	0.209	0.000	0.102	0.038	37.128	30.878	27.333	38.991	32.549	38.530	46.402	81.916
rs4867635	0.032	0.011	0.029	0.012	0.198	0.055	0.009	0.038	37.160	30.888	27.362	39.003	32.746	38.585	46.411	81.954
rs582535	0.063	0.097	0.011	0.000	0.029	0.052	0.001	0.038	37.222	30.985	27.373	39.003	32.775	38.637	46.412	81.992
rs7592415	0.020	0.007	0.022	0.367	0.003	0.000	0.009	0.038	37.242	30.992	27.395	39.370	32.778	38.637	46.421	82.030
rs2970049	0.019	0.039	0.000	0.000	0.000	0.113	0.001	0.038	37.261	31.031	27.395	39.370	32.778	38.750	46.422	82.067
rs16826574	0.023	0.052	0.000	0.000	0.000	0.155	0.001	0.038	37.284	31.083	27.396	39.371	32.778	38.905	46.423	82.105
rs12379841	0.052	0.002	0.006	0.002	0.002	0.142	0.101	0.038	37.336	31.086	27.401	39.372	32.779	39.047	46.523	82.143
rs7292766	0.031	0.061	0.000	0.000	0.000	0.165	0.001	0.038	37.367	31.147	27.402	39.372	32.780	39.212	46.525	82.180
rs779296	0.033	0.018	0.002	0.004	0.009	0.000	0.137	0.038	37.400	31.164	27.403	39.376	32.788	39.212	46.662	82.218
rs9814843	0.022	0.020	0.040	0.651	0.008	0.000	0.014	0.037	37.422	31.184	27.443	40.027	32.796	39.212	46.676	82.255
rs1783678	0.028	0.013	0.001	0.003	0.008	0.000	0.111	0.037	37.450	31.198	27.444	40.030	32.803	39.213	46.787	82.292
rs12471719	0.100	0.134	0.601	0.033	0.005	0.000	0.053	0.037	37.550	31.331	28.045	40.063	32.808	39.213	46.840	82.329
rs7187701	0.030	0.009	0.017	0.004	0.003	0.280	0.095	0.037	37.579	31.341	28.063	40.066	32.811	39.493	46.934	82.367
rs7233838	0.027	0.012	0.001	0.003	0.007	0.000	0.104	0.037	37.606	31.353	28.064	40.069	32.818	39.493	47.038	82.404
rs4529405	0.022	0.009	0.026	0.436	0.004	0.000	0.010	0.037	37.628	31.362	28.090	40.505	32.822	39.493	47.048	82.441
rs2306660	0.042	0.015	0.041	0.019	0.308	0.080	0.013	0.037	37.670	31.376	28.131	40.524	33.130	39.573	47.061	82.478
rs10958700	0.064	0.066	0.010	0.007	0.003	0.003	0.002	0.037	37.735	31.443	28.141	40.531	33.133	39.576	47.063	82.515
rs1449598	0.053	0.152	0.000	0.323	0.014	0.011	0.005	0.037	37.787	31.595	28.141	40.854	33.147	39.588	47.068	82.552
rs9961301	0.055	0.001	0.006	0.006	0.062	0.015	0.062	0.037	37.842	31.596	28.147	40.860	33.209	39.603	47.130	82.589
rs7349161	0.022	0.019	0.001	0.006	0.008	0.000	0.117	0.037	37.865	31.615	28.148	40.866	33.216	39.603	47.247	82.626
rs6592288	0.025	0.044	0.000	0.000	0.000	0.114	0.001	0.037	37.889	31.660	28.149	40.867	33.216	39.717	47.248	82.662
rs7592895	0.040	0.007	0.003	0.001	0.001	0.129	0.049	0.037	37.929	31.667	28.152	40.868	33.217	39.846	47.297	82.699
rs6755697	0.026	0.047	0.000	0.000	0.000	0.122	0.001	0.037	37.955	31.714	28.152	40.868	33.217	39.968	47.298	82.736
rs9375355	0.109	0.053	0.000	0.017	0.043	0.003	0.008	0.036	38.063	31.767	28.152	40.885	33.261	39.970	47.306	82.772
rs7140886	0.050	0.003	0.011	0.022	0.183	0.033	0.046	0.036	38.113	31.770	28.163	40.908	33.444	40.003	47.352	82.808
rs12153515	0.028	0.026	0.002	0.008	0.009	0.000	0.157	0.036	38.141	31.796	28.165	40.916	33.453	40.003	47.509	82.844
rs1288520	0.025	0.047	0.000	0.000	0.000	0.121	0.001	0.036	38.167	31.843	28.165	40.916	33.453	40.124	47.510	82.880
rs6815704	0.023	0.051	0.000	0.000	0.000	0.152	0.001	0.036	38.189	31.893	28.166	40.916	33.453	40.277	47.511	82.916
rs10014124	0.044	0.164	0.000	0.293	0.012	0.009	0.023	0.036	38.233	32.058	28.166	41.209	33.465	40.286	47.535	82.952
rs550049	0.044	0.167	0.035	0.021	0.000	0.012	0.020	0.036	38.277	32.225	28.201	41.231	33.465	40.298	47.555	82.988
rs957258	0.071	0.096	0.012	0.000	0.032	0.038	0.001	0.036	38.348	32.321	28.213	41.231	33.497	40.336	47.556	83.024
rs1898227	0.019	0.016	0.001	0.005	0.007	0.000	0.099	0.036	38.367	32.337	28.214	41.236	33.504	40.336	47.655	83.060
rs10950235	0.031	0.061	0.000	0.000	0.000	0.165	0.001	0.036	38.398	32.398	28.214	41.237	33.504	40.501	47.656	83.095
rs638664	0.026	0.012	0.001	0.003	0.007	0.000	0.102	0.036	38.424	32.410	28.216	41.239	33.512	40.501	47.758	83.131
rs12364051	0.326	0.000	0.086	0.086	0.207	0.205	0.028	0.036	38.750	32.410	28.302	41.326	33.719	40.706	47.786	83.167
rs6746896	0.041	0.121	0.030	0.012	0.000	0.011	0.037	0.036	38.791	32.531	28.331	41.338	33.719	40.717	47.823	83.203
rs7547836	0.042	0.059	0.009	0.317	0.007	0.001	0.054	0.036	38.834	32.590	28.340	41.655	33.726	40.718	47.877	83.238
rs229648	0.022	0.019	0.001	0.006	0.008	0.000	0.118	0.035	38.856	32.609	28.342	41.662	33.734	40.718	47.995	83.274
rs1472081	0.019	0.016	0.001	0.005	0.007	0.000	0.098	0.035	38.875	32.625	28.343	41.667	33.741	40.718	48.093	83.309
rs358739	0.028	0.001	0.016	0.002	0.001	0.164	0.109	0.035	38.903	32.626	28.358	41.669	33.742	40.882	48.202	83.344
rs1427150	0.045	0.060	0.007	0.010	0.003	0.002	0.002	0.035	38.949	32.686	28.365	41.679	33.745	40.883	48.205	83.379
rs1413618	0.025	0.100	0.002	0.351	0.007	0.005	0.201	0.035	38.974	32.785	28.368	42.030	33.752	40.888	48.406	83.414
rs210772	0.024	0.045	0.000	0.000	0.000	0.115	0.001	0.035	38.998	32.830	28.368	42.031	33.752	41.003	48.407	83.449
rs11146268	0.021	0.047	0.000	0.000	0.000	0.141	0.001	0.035	39.019	32.877	28.368	42.031	33.752	41.144	48.408	83.484
rs972437	0.029	0.004	0.015	0.002	0.002	0.195	0.094	0.035	39.048	32.881	28.383	42.032	33.754	41.339	48.502	83.519
rs16921604	0.022	0.019	0.001	0.006	0.007	0.000	0.116	0.035	39.070	32.900	28.385	42.038	33.761	41.340	48.617	83.554
rs182517	0.086	0.017	0.740	0.005	0.002	0.076	0.001	0.035	39.156	32.917	29.125	42.043	33.764	41.415	48.618	83.589
rs4852123	0.065	0.095	0.012	0.000	0.033	0.043	0.001	0.035	39.221	33.012	29.138	42.044	33.796	41.458	48.619	83.624
rs876523	0.023	0.021	0.002	0.007	0.008	0.000	0.126	0.035	39.244	33.033	29.139	42.050	33.804	41.458	48.745	83.658
rs12105015	0.051	0.186	0.000	0.266	0.014	0.011	0.001	0.035	39.295	33.219	29.140	42.317	33.818	41.469	48.746	83.693
rs9445545	0.028	0.002	0.015	0.002	0.001	0.176	0.099	0.035	39.323	33.221	29.155	42.318	33.819	41.646	48.845	83.727
rs11168981	0.021	0.019	0.038	0.628	0.007	0.000	0.014	0.034	39.344	33.240	29.193	42.946	33.826	41.646	48.859	83.762
rs13247393	0.059	0.005	0.006	0.000	0.001	0.148	0.088	0.034	39.403	33.246	29.198	42.946	33.828	41.794	48.948	83.796
rs3811644	0.063	0.064	0.009	0.007	0.003	0.003	0.002	0.034	39.466	33.310	29.208	42.953	33.831	41.797	48.949	83.830
rs7125588	0.464	0.011	0.025	0.062	0.162	0.001	0.010	0.034	39.930	33.321	29.233	43.015	33.993	41.798	48.959	83.865
rs734784	0.043	0.127	0.031	0.012	0.000	0.011	0.019	0.034	39.973	33.447	29.264	43.028	33.993	41.810	48.978	83.899
rs1538773	0.202	0.053	0.020	0.018	0.127	0.014	0.093	0.034	40.174	33.500	29.284	43.046	34.120	41.824	49.071	83.933
rs997264	0.053	0.157	0.037	0.014	0.000	0.014	0.000	0.034	40.228	33.658	29.321	43.059	34.120	41.838	49.071	83.967
rs8086702	0.074	0.001	0.008	0.007	0.002	0.153	0.178	0.034	40.301	33.659	29.329	43.067	34.123	41.991	49.249	84.002
rs12707093	0.074	0.000	0.011	0.001	0.048	0.018	0.129	0.034	40.375	33.659	29.340	43.067	34.170	42.009	49.377	84.036
rs6737187	0.048	0.017	0.024	0.000	0.058	0.024	0.000	0.034	40.424	33.676	29.364	43.067	34.228	42.033	49.377	84.070
rs2184968	0.024	0.045	0.000	0.000	0.000	0.117	0.001	0.034	40.448	33.721	29.364	43.068	34.228	42.150	49.378	84.103
rs2618404	0.043	0.159	0.000	0.361	0.015	0.009	0.018	0.034	40.491	33.880	29.364	43.428	34.242	42.159	49.396	84.137
rs12732752	0.024	0.044	0.000	0.000	0.000	0.113	0.001	0.034	40.514	33.923	29.365	43.429	34.242	42.271	49.397	84.171
rs261051	0.022	0.019	0.001	0.006	0.007	0.000	0.119	0.034	40.536	33.943	29.366	43.435	34.250	42.271	49.516	84.205
rs2899341	0.069	0.074	0.011	0.008	0.003	0.003	0.000	0.034	40.605	34.017	29.377	43.443	34.253	42.275	49.516	84.238
rs1007934	0.025	0.024	0.002	0.007	0.008	0.000	0.142	0.033	40.630	34.041	29.379	43.451	34.261	42.275	49.658	84.272
rs7188517	0.024	0.045	0.000	0.000	0.000	0.119	0.001	0.033	40.654	34.086	29.379	43.451	34.261	42.394	49.659	84.305
rs17477820	0.025	0.012	0.001	0.003	0.007	0.000	0.098	0.033	40.680	34.098	29.381	43.453	34.268	42.394	49.756	84.338
rs493888	0.030	0.061	0.000	0.000	0.000	0.167	0.001	0.033	40.710	34.159	29.381	43.454	34.268	42.561	49.758	84.371
rs3807509	0.019	0.016	0.001	0.006	0.007	0.000	0.102	0.033	40.729	34.175	29.382	43.459	34.275	42.561	49.859	84.404
rs1294627	0.019	0.016	0.001	0.006	0.007	0.000	0.101	0.033	40.748	34.191	29.383	43.465	34.281	42.561	49.960	84.437
rs285315	0.024	0.046	0.000	0.000	0.000	0.120	0.001	0.033	40.772	34.237	29.384	43.465	34.281	42.681	49.961	84.470
rs17449243	0.024	0.000	0.016	0.005	0.001	0.169	0.118	0.033	40.797	34.238	29.399	43.470	34.282	42.850	50.078	84.503
rs4673905	0.081	0.129	0.018	0.017	0.002	0.005	0.012	0.033	40.878	34.366	29.417	43.487	34.284	42.855	50.090	84.536
rs4780675	0.025	0.012	0.001	0.003	0.007	0.000	0.097	0.033	40.903	34.378	29.418	43.490	34.291	42.855	50.188	84.569
rs1178056	0.057	0.019	0.513	0.017	0.002	0.144	0.104	0.033	40.960	34.396	29.932	43.507	34.293	42.999	50.292	84.602
rs17312686	0.065	0.102	0.011	0.000	0.028	0.058	0.001	0.033	41.025	34.498	29.942	43.507	34.322	43.057	50.292	84.635
rs6430030	0.198	0.014	0.274	0.260	0.204	0.220	0.020	0.033	41.223	34.512	30.216	43.766	34.526	43.277	50.312	84.668
rs16881274	0.042	0.162	0.034	0.020	0.000	0.012	0.010	0.033	41.265	34.673	30.250	43.787	34.526	43.288	50.322	84.700
rs6943268	0.022	0.019	0.001	0.006	0.007	0.000	0.117	0.033	41.287	34.693	30.251	43.793	34.533	43.288	50.439	84.733
rs7932775	0.021	0.019	0.001	0.006	0.007	0.000	0.115	0.033	41.308	34.712	30.253	43.799	34.540	43.289	50.555	84.766
rs9650750	0.027	0.013	0.001	0.003	0.007	0.000	0.107	0.033	41.335	34.725	30.254	43.802	34.548	43.289	50.662	84.799
rs9458647	0.089	0.127	0.012	0.000	0.034	0.068	0.001	0.033	41.423	34.852	30.266	43.802	34.581	43.357	50.662	84.831
rs1835497	0.026	0.061	0.001	0.000	0.000	0.189	0.001	0.033	41.449	34.913	30.267	43.802	34.582	43.546	50.663	84.864
rs4429045	0.025	0.023	0.002	0.007	0.008	0.000	0.140	0.032	41.474	34.936	30.269	43.810	34.590	43.546	50.804	84.896
rs333149	0.025	0.012	0.001	0.003	0.007	0.000	0.097	0.032	41.499	34.948	30.270	43.812	34.596	43.546	50.900	84.929
rs1480159	0.028	0.015	0.002	0.003	0.008	0.000	0.119	0.032	41.527	34.963	30.272	43.815	34.604	43.547	51.019	84.961
rs10932201	0.063	0.067	0.010	0.007	0.003	0.003	0.000	0.032	41.590	35.030	30.281	43.823	34.607	43.550	51.019	84.994
rs17315907	0.113	0.001	0.018	0.009	0.000	0.229	0.000	0.032	41.704	35.031	30.300	43.831	34.607	43.779	51.020	85.026
rs3757444	0.024	0.046	0.000	0.000	0.000	0.120	0.001	0.032	41.728	35.077	30.300	43.832	34.607	43.899	51.020	85.058
rs6534338	0.036	0.141	0.030	0.019	0.000	0.010	0.033	0.032	41.764	35.218	30.330	43.851	34.607	43.909	51.054	85.090
rs6689451	0.019	0.016	0.001	0.006	0.007	0.000	0.100	0.032	41.783	35.234	30.331	43.856	34.613	43.909	51.153	85.123
rs12615038	0.160	0.035	0.001	0.007	0.053	0.097	0.112	0.032	41.943	35.269	30.332	43.863	34.666	44.006	51.265	85.155
rs741847	0.021	0.019	0.001	0.006	0.007	0.000	0.115	0.032	41.964	35.287	30.334	43.870	34.673	44.006	51.380	85.187
rs9381917	0.026	0.051	0.000	0.000	0.000	0.137	0.001	0.032	41.991	35.338	30.334	43.870	34.673	44.143	51.381	85.219
rs1954554	0.049	0.139	0.002	0.012	0.311	0.193	0.008	0.032	42.040	35.478	30.336	43.882	34.984	44.336	51.390	85.251
rs249079	0.025	0.071	0.002	0.310	0.006	0.005	0.159	0.032	42.065	35.549	30.338	44.191	34.990	44.340	51.549	85.283
rs6667222	0.039	0.115	0.028	0.011	0.000	0.010	0.021	0.032	42.104	35.664	30.366	44.203	34.990	44.351	51.570	85.315
rs12666562	0.057	0.057	0.008	0.006	0.003	0.003	0.001	0.032	42.161	35.722	30.374	44.209	34.993	44.353	51.571	85.347
rs9597250	0.057	0.052	0.000	0.044	0.204	0.013	0.007	0.032	42.218	35.774	30.374	44.253	35.197	44.366	51.578	85.379
rs7561185	0.054	0.002	0.005	0.007	0.058	0.013	0.071	0.032	42.272	35.776	30.379	44.260	35.255	44.379	51.649	85.411
rs198430	0.027	0.067	0.001	0.000	0.001	0.208	0.001	0.032	42.299	35.843	30.380	44.260	35.256	44.587	51.650	85.443
rs10209427	0.027	0.014	0.002	0.003	0.007	0.000	0.111	0.032	42.326	35.857	30.381	44.263	35.263	44.587	51.761	85.475
rs3742039	0.038	0.005	0.004	0.030	0.235	0.030	0.153	0.032	42.364	35.861	30.386	44.294	35.498	44.617	51.915	85.507
rs6460477	0.030	0.017	0.002	0.004	0.008	0.000	0.130	0.032	42.394	35.878	30.388	44.297	35.506	44.617	52.044	85.538
rs579325	0.027	0.015	0.035	0.637	0.007	0.000	0.014	0.032	42.421	35.893	30.423	44.934	35.513	44.617	52.058	85.570
rs12931080	0.049	0.067	0.008	0.012	0.004	0.002	0.010	0.032	42.470	35.960	30.431	44.945	35.517	44.619	52.068	85.602
rs1379855	0.049	0.068	0.008	0.011	0.003	0.002	0.004	0.032	42.518	36.028	30.439	44.957	35.520	44.621	52.072	85.633
rs9565267	0.059	0.021	0.304	0.001	0.276	0.292	0.151	0.031	42.578	36.048	30.743	44.958	35.796	44.913	52.223	85.665
rs800870	0.048	0.047	0.010	0.364	0.007	0.002	0.040	0.031	42.625	36.095	30.752	45.322	35.803	44.915	52.263	85.696
rs512285	0.035	0.009	0.005	0.044	0.260	0.036	0.176	0.031	42.661	36.104	30.757	45.365	36.064	44.951	52.439	85.727
rs10157225	0.026	0.013	0.001	0.003	0.007	0.000	0.104	0.031	42.686	36.117	30.759	45.368	36.070	44.951	52.543	85.759
rs8082467	0.018	0.015	0.001	0.005	0.006	0.000	0.095	0.031	42.705	36.132	30.760	45.373	36.077	44.951	52.638	85.790
rs16967222	0.019	0.017	0.001	0.006	0.007	0.000	0.102	0.031	42.724	36.149	30.761	45.379	36.083	44.951	52.740	85.822
rs4974296	0.040	0.118	0.029	0.011	0.000	0.011	0.013	0.031	42.764	36.267	30.789	45.390	36.083	44.962	52.754	85.853
rs2061803	0.038	0.026	0.003	0.005	0.010	0.001	0.183	0.031	42.803	36.293	30.793	45.396	36.093	44.962	52.937	85.884
rs7515689	0.028	0.015	0.002	0.003	0.007	0.000	0.118	0.031	42.831	36.308	30.795	45.399	36.100	44.963	53.055	85.915
rs259012	0.025	0.060	0.001	0.000	0.000	0.185	0.001	0.031	42.855	36.368	30.795	45.399	36.101	45.147	53.056	85.947
rs5770874	0.022	0.088	0.001	0.283	0.006	0.004	0.184	0.031	42.877	36.456	30.797	45.682	36.106	45.152	53.240	85.978
rs6909008	0.046	0.010	0.005	0.001	0.002	0.169	0.060	0.031	42.924	36.466	30.801	45.683	36.108	45.321	53.299	86.009
rs4490523	0.026	0.052	0.000	0.000	0.000	0.140	0.001	0.031	42.950	36.518	30.802	45.683	36.108	45.461	53.300	86.040
rs269264	0.018	0.016	0.001	0.005	0.006	0.000	0.098	0.031	42.968	36.534	30.803	45.689	36.115	45.461	53.398	86.071
rs12658795	0.021	0.019	0.002	0.006	0.007	0.000	0.116	0.031	42.990	36.553	30.804	45.695	36.122	45.461	53.514	86.101
rs6474369	0.025	0.024	0.002	0.008	0.008	0.000	0.143	0.031	43.014	36.577	30.806	45.702	36.130	45.461	53.658	86.132
rs6977110	0.026	0.014	0.035	0.630	0.007	0.000	0.014	0.031	43.040	36.592	30.841	46.333	36.137	45.461	53.671	86.163
rs1246264	0.089	0.126	0.010	0.008	0.212	0.084	0.012	0.031	43.129	36.718	30.851	46.340	36.349	45.545	53.683	86.193
rs11137922	0.083	0.041	0.082	0.013	0.051	0.133	0.001	0.030	43.212	36.759	30.933	46.353	36.400	45.678	53.684	86.224
rs12707538	0.069	0.004	0.007	0.006	0.001	0.170	0.147	0.030	43.281	36.763	30.941	46.359	36.402	45.848	53.831	86.254
rs17242693	0.019	0.017	0.001	0.006	0.007	0.000	0.106	0.030	43.301	36.780	30.942	46.365	36.408	45.848	53.937	86.285
rs4044321	0.099	0.117	0.013	0.000	0.034	0.075	0.000	0.030	43.400	36.897	30.955	46.365	36.442	45.923	53.937	86.315
rs4837952	0.051	0.018	0.026	0.000	0.061	0.026	0.000	0.030	43.451	36.915	30.981	46.365	36.503	45.949	53.938	86.345
rs17400325	0.052	0.105	0.009	0.013	0.414	0.057	0.011	0.030	43.503	37.021	30.989	46.378	36.918	46.005	53.949	86.375
rs2071025	0.043	0.059	0.007	0.010	0.003	0.002	0.005	0.030	43.546	37.079	30.996	46.388	36.921	46.007	53.954	86.406
rs7481341	0.044	0.007	0.004	0.001	0.001	0.149	0.063	0.030	43.589	37.086	31.001	46.389	36.923	46.155	54.017	86.436
rs11126678	0.022	0.021	0.002	0.007	0.007	0.000	0.123	0.030	43.611	37.107	31.003	46.396	36.930	46.156	54.140	86.466
rs1476470	0.041	0.055	0.006	0.009	0.003	0.001	0.004	0.030	43.652	37.162	31.009	46.405	36.933	46.157	54.145	86.496
rs7202791	0.024	0.012	0.001	0.002	0.006	0.000	0.096	0.030	43.676	37.173	31.010	46.408	36.939	46.157	54.240	86.526
rs908732	0.034	0.006	0.003	0.027	0.195	0.024	0.148	0.030	43.710	37.179	31.013	46.434	37.135	46.181	54.389	86.556
rs2400171	0.139	0.076	0.001	0.000	0.013	0.176	0.085	0.030	43.850	37.255	31.014	46.435	37.148	46.357	54.473	86.586
rs320703	0.056	0.165	0.038	0.013	0.001	0.015	0.018	0.030	43.906	37.419	31.052	46.448	37.148	46.372	54.491	86.615
rs11982298	0.030	0.018	0.002	0.004	0.008	0.000	0.134	0.030	43.936	37.437	31.054	46.451	37.156	46.372	54.625	86.645
rs235669	0.024	0.012	0.001	0.002	0.006	0.000	0.096	0.030	43.960	37.449	31.055	46.454	37.162	46.372	54.721	86.675
rs10920936	0.085	0.003	0.026	0.002	0.085	0.038	0.097	0.030	44.045	37.451	31.082	46.456	37.247	46.410	54.818	86.705
rs6881515	0.035	0.004	0.004	0.028	0.225	0.029	0.141	0.030	44.081	37.455	31.086	46.485	37.472	46.439	54.959	86.734
rs7645383	0.091	0.149	0.296	0.035	0.043	0.315	0.000	0.030	44.172	37.605	31.382	46.520	37.515	46.754	54.959	86.764
rs3802370	0.022	0.021	0.002	0.007	0.007	0.000	0.128	0.029	44.194	37.626	31.384	46.527	37.523	46.754	55.087	86.793
rs1426952	0.041	0.119	0.028	0.011	0.000	0.011	0.004	0.029	44.235	37.745	31.412	46.537	37.523	46.765	55.091	86.823
rs6713253	0.032	0.016	0.029	0.001	0.066	0.035	0.003	0.029	44.267	37.762	31.441	46.538	37.589	46.799	55.094	86.852
rs2045244	0.068	0.002	0.004	0.004	0.059	0.010	0.088	0.029	44.335	37.764	31.445	46.542	37.647	46.810	55.182	86.881
rs3757324	0.021	0.020	0.002	0.006	0.007	0.000	0.120	0.029	44.356	37.784	31.446	46.549	37.654	46.810	55.303	86.910
rs2836141	0.033	0.096	0.024	0.010	0.000	0.009	0.032	0.029	44.389	37.880	31.470	46.558	37.655	46.819	55.335	86.939
rs2243472	0.019	0.018	0.001	0.006	0.007	0.000	0.107	0.029	44.408	37.898	31.471	46.564	37.661	46.819	55.442	86.968
rs12641060	0.028	0.015	0.002	0.003	0.007	0.000	0.119	0.029	44.436	37.913	31.473	46.568	37.668	46.819	55.560	86.996
rs2324336	0.034	0.005	0.003	0.026	0.197	0.024	0.141	0.029	44.470	37.918	31.476	46.594	37.866	46.843	55.701	87.025
rs16958711	0.022	0.001	0.014	0.004	0.001	0.169	0.093	0.029	44.491	37.919	31.490	46.598	37.867	47.012	55.794	87.054
rs13379577	0.018	0.016	0.001	0.005	0.006	0.000	0.096	0.029	44.509	37.935	31.491	46.603	37.873	47.012	55.889	87.083
rs9611895	0.022	0.002	0.014	0.004	0.001	0.173	0.091	0.029	44.531	37.937	31.505	46.607	37.874	47.185	55.980	87.111
rs10962853	0.021	0.001	0.014	0.004	0.001	0.157	0.098	0.029	44.552	37.937	31.518	46.611	37.875	47.342	56.078	87.140
rs9870697	0.032	0.006	0.002	0.025	0.177	0.021	0.142	0.028	44.584	37.943	31.521	46.636	38.052	47.363	56.221	87.168
rs31851	0.033	0.005	0.003	0.026	0.202	0.025	0.138	0.028	44.618	37.948	31.524	46.662	38.254	47.389	56.358	87.197
rs296211	0.034	0.018	0.031	0.001	0.070	0.037	0.003	0.028	44.652	37.965	31.555	46.663	38.325	47.425	56.361	87.225
rs11648468	0.024	0.012	0.001	0.003	0.006	0.000	0.099	0.028	44.677	37.978	31.557	46.665	38.331	47.426	56.460	87.254
rs1692120	0.069	0.074	0.011	0.010	0.006	0.003	0.035	0.028	44.746	38.051	31.568	46.675	38.337	47.429	56.495	87.282
rs11935217	0.024	0.012	0.001	0.002	0.006	0.000	0.096	0.028	44.769	38.063	31.569	46.678	38.343	47.429	56.591	87.310
rs6951959	0.030	0.010	0.003	0.037	0.199	0.026	0.166	0.028	44.799	38.073	31.572	46.715	38.542	47.455	56.757	87.338
rs133367	0.050	0.146	0.034	0.012	0.000	0.013	0.008	0.028	44.850	38.219	31.606	46.727	38.542	47.469	56.765	87.367
rs2648318	0.101	0.122	0.042	0.014	0.098	0.003	0.003	0.028	44.951	38.342	31.648	46.741	38.640	47.472	56.767	87.395
rs11556924	0.033	0.095	0.023	0.009	0.000	0.009	0.029	0.028	44.983	38.437	31.672	46.750	38.640	47.480	56.796	87.423
rs16829199	0.019	0.018	0.001	0.006	0.006	0.000	0.107	0.028	45.002	38.454	31.673	46.756	38.646	47.480	56.902	87.451
rs2855453	0.064	0.071	0.011	0.007	0.002	0.003	0.000	0.028	45.066	38.526	31.684	46.764	38.649	47.484	56.903	87.479
rs2018625	0.020	0.019	0.002	0.006	0.007	0.000	0.114	0.028	45.086	38.545	31.685	46.770	38.655	47.484	57.017	87.508
rs10897488	0.105	0.051	0.107	0.019	0.106	0.177	0.002	0.028	45.191	38.596	31.792	46.789	38.761	47.661	57.019	87.536
rs757110	0.049	0.011	0.004	0.000	0.001	0.146	0.050	0.028	45.240	38.607	31.796	46.789	38.763	47.806	57.069	87.564
rs13006127	0.033	0.096	0.024	0.009	0.000	0.009	0.025	0.028	45.273	38.703	31.820	46.799	38.763	47.815	57.094	87.592
rs158841	0.031	0.066	0.001	0.000	0.000	0.185	0.001	0.028	45.304	38.768	31.821	46.799	38.763	48.000	57.096	87.620
rs1487542	0.032	0.006	0.002	0.024	0.174	0.021	0.140	0.028	45.335	38.774	31.823	46.824	38.938	48.021	57.235	87.648
rs220355	0.030	0.064	0.001	0.000	0.000	0.180	0.001	0.028	45.365	38.838	31.824	46.824	38.938	48.202	57.236	87.676
rs1686476	0.036	0.081	0.001	0.000	0.001	0.235	0.001	0.028	45.401	38.919	31.825	46.824	38.939	48.436	57.238	87.703
rs13150129	0.018	0.016	0.001	0.005	0.006	0.000	0.097	0.028	45.419	38.935	31.826	46.830	38.945	48.436	57.335	87.731
rs6472118	0.060	0.066	0.010	0.007	0.002	0.003	0.000	0.028	45.479	39.001	31.836	46.837	38.947	48.439	57.335	87.759
rs17570917	0.021	0.001	0.013	0.004	0.001	0.153	0.094	0.028	45.500	39.001	31.849	46.841	38.948	48.593	57.429	87.786
rs11138270	0.024	0.025	0.002	0.008	0.008	0.000	0.145	0.028	45.524	39.026	31.851	46.848	38.956	48.593	57.573	87.814
rs4128688	0.044	0.063	0.008	0.011	0.003	0.002	0.005	0.027	45.569	39.089	31.859	46.859	38.959	48.595	57.578	87.841
rs1610261	0.018	0.017	0.001	0.006	0.006	0.000	0.101	0.027	45.587	39.106	31.860	46.864	38.965	48.595	57.679	87.869
rs3758668	0.022	0.022	0.002	0.007	0.007	0.000	0.128	0.027	45.609	39.128	31.862	46.871	38.972	48.595	57.807	87.896
rs7600236	0.032	0.005	0.003	0.025	0.185	0.023	0.134	0.027	45.641	39.133	31.865	46.896	39.158	48.617	57.942	87.924
rs17794346	0.027	0.015	0.002	0.003	0.007	0.000	0.115	0.027	45.668	39.147	31.867	46.899	39.164	48.618	58.057	87.951
rs2799573	0.043	0.124	0.029	0.011	0.000	0.011	0.000	0.027	45.710	39.272	31.896	46.910	39.165	48.629	58.057	87.978
rs17733784	0.027	0.015	0.002	0.003	0.007	0.000	0.117	0.027	45.737	39.287	31.898	46.913	39.171	48.629	58.174	88.006
rs2143976	0.076	0.129	0.005	0.000	0.016	0.124	0.000	0.027	45.813	39.416	31.903	46.913	39.188	48.753	58.174	88.033
rs1469049	0.069	0.003	0.013	0.041	0.181	0.048	0.174	0.027	45.882	39.419	31.916	46.954	39.369	48.801	58.348	88.060
rs1381779	0.018	0.017	0.001	0.006	0.006	0.000	0.101	0.027	45.900	39.436	31.917	46.960	39.375	48.801	58.449	88.087
rs16894323	0.039	0.020	0.035	0.001	0.079	0.041	0.003	0.027	45.940	39.456	31.952	46.960	39.454	48.842	58.452	88.113
rs12660459	0.025	0.026	0.002	0.008	0.008	0.000	0.148	0.027	45.965	39.482	31.955	46.968	39.462	48.842	58.601	88.140
rs6972180	0.022	0.022	0.002	0.007	0.007	0.000	0.126	0.027	45.986	39.503	31.957	46.975	39.469	48.842	58.727	88.167
rs17586181	0.033	0.096	0.023	0.009	0.000	0.009	0.017	0.027	46.019	39.599	31.980	46.984	39.469	48.851	58.744	88.194
rs17389502	0.084	0.026	0.000	0.011	0.040	0.005	0.000	0.027	46.104	39.625	31.980	46.995	39.509	48.856	58.744	88.221
rs10008927	0.035	0.101	0.025	0.009	0.000	0.009	0.010	0.027	46.139	39.727	32.005	47.005	39.509	48.865	58.754	88.247
rs7502233	0.117	0.002	0.007	0.007	0.101	0.018	0.145	0.027	46.255	39.729	32.011	47.012	39.610	48.884	58.900	88.274
rs4653743	0.028	0.030	0.003	0.009	0.009	0.000	0.171	0.027	46.283	39.759	32.014	47.021	39.618	48.884	59.071	88.301
rs4805189	0.019	0.018	0.001	0.006	0.006	0.000	0.105	0.027	46.302	39.776	32.016	47.027	39.625	48.884	59.176	88.328
rs4814384	0.024	0.012	0.001	0.003	0.006	0.000	0.097	0.027	46.325	39.788	32.017	47.029	39.631	48.884	59.272	88.354
rs473465	0.057	0.006	0.000	0.338	0.039	0.189	0.068	0.026	46.382	39.795	32.017	47.368	39.670	49.074	59.340	88.381
rs10947698	0.024	0.013	0.002	0.003	0.006	0.000	0.102	0.026	46.407	39.807	32.018	47.370	39.677	49.074	59.442	88.407
rs1959316	0.031	0.090	0.022	0.009	0.000	0.008	0.024	0.026	46.437	39.897	32.040	47.379	39.677	49.082	59.466	88.433
rs11222391	0.044	0.126	0.030	0.011	0.000	0.012	0.002	0.026	46.481	40.023	32.070	47.390	39.677	49.094	59.468	88.460
rs559218	0.023	0.024	0.002	0.007	0.007	0.000	0.140	0.026	46.505	40.048	32.072	47.397	39.684	49.094	59.608	88.486
rs2403254	0.028	0.009	0.003	0.035	0.185	0.025	0.154	0.026	46.533	40.057	32.075	47.432	39.870	49.118	59.762	88.512
rs2385140	0.072	0.023	0.049	0.191	0.525	0.034	0.017	0.026	46.605	40.080	32.124	47.622	40.395	49.153	59.779	88.539
rs10215153	0.034	0.017	0.030	0.001	0.069	0.036	0.003	0.026	46.639	40.097	32.154	47.623	40.464	49.189	59.782	88.565
rs2039142	0.023	0.023	0.002	0.007	0.007	0.000	0.136	0.026	46.661	40.121	32.157	47.630	40.471	49.189	59.918	88.591
rs7790872	0.069	0.000	0.006	0.003	0.065	0.014	0.065	0.026	46.731	40.121	32.163	47.634	40.536	49.203	59.983	88.617
rs7568250	0.192	0.114	0.003	0.028	0.052	0.002	0.008	0.026	46.923	40.234	32.166	47.661	40.588	49.205	59.991	88.643
rs2111880	0.034	0.098	0.024	0.009	0.000	0.009	0.011	0.026	46.957	40.332	32.189	47.670	40.588	49.213	60.002	88.669
rs7655301	0.024	0.013	0.001	0.003	0.006	0.000	0.100	0.026	46.981	40.345	32.191	47.673	40.595	49.214	60.102	88.695
rs17773903	0.069	0.081	0.013	0.009	0.002	0.004	0.000	0.026	47.050	40.426	32.203	47.681	40.597	49.218	60.102	88.721
rs4672	0.028	0.109	0.023	0.015	0.000	0.007	0.037	0.026	47.078	40.535	32.226	47.697	40.597	49.225	60.139	88.747
rs7476	0.069	0.000	0.012	0.003	0.004	0.181	0.208	0.026	47.148	40.535	32.238	47.699	40.601	49.406	60.347	88.773
rs17042613	0.025	0.014	0.002	0.003	0.006	0.000	0.107	0.026	47.173	40.549	32.240	47.702	40.607	49.406	60.454	88.799
rs12433109	0.127	0.070	0.001	0.017	0.032	0.002	0.056	0.026	47.299	40.619	32.241	47.719	40.640	49.408	60.510	88.825
rs13251646	0.022	0.023	0.002	0.007	0.007	0.000	0.131	0.026	47.321	40.642	32.243	47.726	40.647	49.408	60.642	88.851
rs4730682	0.184	0.054	0.000	0.024	0.091	0.010	0.027	0.026	47.506	40.696	32.243	47.750	40.738	49.417	60.669	88.876
rs10474278	0.078	0.182	0.619	0.030	0.027	0.076	0.060	0.026	47.583	40.878	32.862	47.780	40.764	49.493	60.729	88.902
rs7709661	0.059	0.102	0.072	0.408	0.007	0.042	0.132	0.026	47.642	40.980	32.934	48.188	40.771	49.535	60.861	88.928
rs7738443	0.027	0.016	0.002	0.003	0.007	0.000	0.119	0.026	47.669	40.996	32.935	48.191	40.778	49.535	60.980	88.953
rs2083264	0.020	0.020	0.002	0.006	0.007	0.000	0.120	0.026	47.690	41.016	32.937	48.198	40.785	49.536	61.100	88.979
rs6876947	0.035	0.079	0.001	0.000	0.001	0.232	0.001	0.026	47.725	41.095	32.938	48.198	40.786	49.768	61.101	89.005
rs7707464	0.018	0.075	0.003	0.293	0.006	0.003	0.143	0.025	47.743	41.170	32.941	48.492	40.792	49.771	61.244	89.030
rs1874252	0.031	0.089	0.022	0.009	0.000	0.008	0.019	0.025	47.774	41.259	32.963	48.500	40.792	49.779	61.263	89.055
rs1040771	0.047	0.070	0.009	0.011	0.003	0.002	0.002	0.025	47.821	41.328	32.971	48.511	40.795	49.782	61.266	89.081
rs7246673	0.027	0.010	0.002	0.033	0.172	0.023	0.150	0.025	47.848	41.338	32.974	48.544	40.967	49.804	61.415	89.106
rs11771331	0.020	0.021	0.002	0.006	0.007	0.000	0.120	0.025	47.868	41.359	32.976	48.551	40.973	49.804	61.535	89.131
rs12738260	0.044	0.007	0.012	0.357	0.011	0.128	0.011	0.025	47.912	41.366	32.988	48.908	40.984	49.932	61.547	89.156
rs3811759	0.034	0.097	0.023	0.009	0.000	0.009	0.007	0.025	47.946	41.463	33.011	48.917	40.984	49.941	61.554	89.181
rs420423	0.132	0.063	0.140	0.031	0.218	0.239	0.005	0.025	48.078	41.526	33.151	48.948	41.202	50.180	61.559	89.206
rs6484373	0.130	0.073	0.000	0.001	0.004	0.275	0.103	0.025	48.208	41.599	33.151	48.949	41.206	50.455	61.662	89.231
rs2071044	0.317	0.039	0.674	0.000	0.026	0.159	0.017	0.025	48.525	41.639	33.825	48.949	41.232	50.613	61.679	89.256
rs17256896	0.027	0.107	0.022	0.015	0.000	0.007	0.033	0.025	48.552	41.745	33.847	48.964	41.233	50.621	61.713	89.281
rs3755539	0.028	0.017	0.002	0.004	0.007	0.000	0.129	0.025	48.580	41.762	33.849	48.968	41.240	50.621	61.842	89.306
rs156293	0.018	0.073	0.002	0.282	0.006	0.003	0.141	0.025	48.598	41.835	33.852	49.249	41.246	50.624	61.983	89.331
rs2662245	0.018	0.073	0.002	0.282	0.006	0.003	0.141	0.025	48.616	41.908	33.854	49.532	41.252	50.628	62.124	89.356
rs6883195	0.029	0.007	0.005	0.467	0.033	0.199	0.009	0.025	48.645	41.916	33.859	49.999	41.285	50.827	62.133	89.381
rs12892207	0.042	0.091	0.010	0.018	0.400	0.049	0.010	0.025	48.687	42.007	33.869	50.017	41.684	50.876	62.144	89.406
rs3909541	0.055	0.019	0.541	0.018	0.002	0.148	0.105	0.025	48.743	42.026	34.410	50.035	41.686	51.025	62.248	89.430
rs2023642	0.044	0.085	0.015	0.023	0.474	0.024	0.012	0.025	48.786	42.111	34.425	50.058	42.160	51.048	62.260	89.455
rs10995238	0.039	0.111	0.026	0.009	0.000	0.010	0.000	0.025	48.825	42.222	34.451	50.067	42.160	51.059	62.260	89.480
rs1028005	0.021	0.021	0.002	0.007	0.007	0.000	0.122	0.025	48.845	42.243	34.453	50.074	42.167	51.059	62.383	89.504
rs11729080	0.046	0.052	0.019	0.000	0.018	0.494	0.051	0.024	48.891	42.295	34.472	50.074	42.185	51.553	62.434	89.529
rs17739113	0.034	0.097	0.023	0.009	0.000	0.009	0.005	0.024	48.925	42.392	34.495	50.083	42.185	51.562	62.439	89.553
rs7580654	0.081	0.010	0.008	0.002	0.001	0.208	0.136	0.024	49.006	42.402	34.503	50.085	42.186	51.770	62.575	89.578
rs12602745	0.031	0.020	0.003	0.004	0.008	0.000	0.143	0.024	49.036	42.422	34.506	50.089	42.194	51.770	62.718	89.602
rs1439817	0.027	0.007	0.004	0.035	0.205	0.029	0.138	0.024	49.063	42.429	34.510	50.124	42.399	51.799	62.856	89.627
rs9862269	0.063	0.031	0.075	0.017	0.053	0.125	0.001	0.024	49.126	42.460	34.585	50.141	42.452	51.923	62.857	89.651
rs1555278	0.076	0.001	0.008	0.004	0.002	0.138	0.169	0.024	49.202	42.461	34.594	50.145	42.454	52.062	63.026	89.675
rs7875186	0.023	0.013	0.002	0.003	0.006	0.000	0.099	0.024	49.226	42.474	34.595	50.147	42.460	52.062	63.124	89.700
rs2111530	0.039	0.014	0.026	0.001	0.059	0.027	0.000	0.024	49.265	42.487	34.621	50.148	42.518	52.089	63.125	89.724
rs4926176	0.032	0.091	0.022	0.008	0.000	0.008	0.008	0.024	49.296	42.578	34.643	50.156	42.518	52.097	63.133	89.748
rs2647236	0.025	0.015	0.002	0.003	0.006	0.000	0.111	0.024	49.322	42.593	34.645	50.159	42.525	52.098	63.244	89.772
rs3999543	0.038	0.144	0.030	0.017	0.000	0.010	0.001	0.024	49.360	42.737	34.675	50.176	42.525	52.108	63.245	89.796
rs6082289	0.149	0.526	0.633	0.048	0.003	0.000	0.000	0.024	49.509	43.263	35.308	50.224	42.528	52.108	63.245	89.819
rs10867107	0.029	0.113	0.024	0.015	0.000	0.008	0.013	0.024	49.538	43.377	35.332	50.239	42.528	52.116	63.258	89.843
rs2267161	0.024	0.013	0.002	0.003	0.006	0.000	0.103	0.024	49.562	43.390	35.333	50.241	42.534	52.117	63.362	89.867
rs17326047	0.063	0.003	0.002	0.004	0.051	0.008	0.094	0.024	49.625	43.393	35.335	50.246	42.586	52.125	63.456	89.891
rs3791089	0.043	0.001	0.000	0.324	0.039	0.219	0.029	0.024	49.668	43.394	35.336	50.569	42.624	52.343	63.484	89.914
rs9365755	0.070	0.000	0.011	0.002	0.044	0.016	0.085	0.024	49.738	43.394	35.347	50.572	42.668	52.359	63.569	89.938
rs11861513	0.025	0.027	0.003	0.008	0.008	0.000	0.153	0.024	49.763	43.420	35.350	50.580	42.676	52.360	63.722	89.962
rs7814393	0.029	0.084	0.021	0.008	0.000	0.008	0.015	0.024	49.792	43.504	35.370	50.588	42.676	52.367	63.737	89.985
rs3821831	0.030	0.116	0.024	0.015	0.000	0.008	0.009	0.024	49.822	43.621	35.395	50.603	42.676	52.376	63.746	90.009
rs2863164	0.029	0.083	0.020	0.008	0.000	0.008	0.015	0.024	49.851	43.704	35.415	50.611	42.676	52.383	63.761	90.033
rs1156457	0.038	0.143	0.030	0.017	0.000	0.010	0.001	0.024	49.889	43.847	35.444	50.627	42.676	52.394	63.762	90.056
rs4500831	0.102	0.001	0.103	0.340	0.040	0.034	0.003	0.023	49.991	43.848	35.548	50.967	42.716	52.427	63.765	90.080
rs4395073	0.023	0.013	0.002	0.003	0.006	0.000	0.100	0.023	50.014	43.861	35.549	50.970	42.722	52.427	63.865	90.103
rs2854275	0.066	0.193	0.043	0.013	0.003	0.018	0.165	0.023	50.081	44.054	35.592	50.983	42.724	52.446	64.030	90.126
rs12681205	0.088	0.166	0.005	0.000	0.017	0.191	0.000	0.023	50.169	44.220	35.598	50.983	42.741	52.636	64.030	90.150
rs7600286	0.072	0.000	0.014	0.002	0.050	0.019	0.073	0.023	50.241	44.220	35.611	50.985	42.791	52.655	64.104	90.173
rs4904492	0.032	0.091	0.022	0.008	0.000	0.008	0.004	0.023	50.272	44.311	35.634	50.993	42.791	52.664	64.108	90.196
rs9469532	0.062	0.071	0.011	0.008	0.002	0.004	0.000	0.023	50.334	44.382	35.645	51.001	42.793	52.667	64.108	90.219
rs11650988	0.032	0.124	0.026	0.015	0.000	0.009	0.002	0.023	50.366	44.506	35.670	51.016	42.793	52.676	64.110	90.242
rs4781372	0.075	0.104	0.003	0.234	0.000	0.002	0.337	0.023	50.441	44.610	35.673	51.250	42.794	52.678	64.447	90.265
rs1265099	0.092	0.003	0.005	0.002	0.038	0.012	0.240	0.023	50.533	44.614	35.678	51.252	42.831	52.689	64.687	90.289
rs10900851	0.030	0.118	0.025	0.015	0.000	0.008	0.005	0.023	50.563	44.732	35.703	51.267	42.831	52.698	64.692	90.312
rs11022765	0.030	0.020	0.003	0.004	0.007	0.000	0.142	0.023	50.593	44.752	35.705	51.271	42.839	52.698	64.834	90.335
rs17424787	0.038	0.108	0.026	0.009	0.000	0.010	0.001	0.023	50.631	44.860	35.731	51.280	42.839	52.708	64.835	90.358
rs2286652	0.047	0.168	0.041	1.695	0.071	0.008	0.026	0.023	50.678	45.028	35.772	52.975	42.909	52.716	64.861	90.381
rs7769584	0.024	0.013	0.002	0.003	0.006	0.000	0.103	0.023	50.702	45.041	35.774	52.978	42.916	52.717	64.963	90.403
rs1595796	0.038	0.108	0.026	0.009	0.000	0.010	0.001	0.023	50.740	45.150	35.800	52.987	42.916	52.727	64.965	90.426
rs11230864	0.061	0.007	0.007	0.005	0.001	0.178	0.119	0.023	50.801	45.156	35.806	52.991	42.916	52.905	65.084	90.449
rs636521	0.086	0.000	0.017	0.002	0.060	0.023	0.086	0.023	50.886	45.156	35.823	52.994	42.977	52.928	65.170	90.472
rs142058	0.028	0.080	0.020	0.008	0.000	0.007	0.016	0.023	50.914	45.236	35.843	53.001	42.977	52.935	65.186	90.495
rs3923924	0.045	0.007	0.013	0.381	0.012	0.133	0.012	0.023	50.959	45.243	35.856	53.382	42.989	53.068	65.197	90.518
rs2039052	0.133	0.141	0.055	0.014	0.142	0.000	0.004	0.023	51.092	45.384	35.911	53.396	43.131	53.068	65.202	90.541
rs4973930	0.027	0.003	0.008	0.519	0.032	0.155	0.010	0.023	51.119	45.387	35.919	53.915	43.163	53.223	65.212	90.563
rs10118277	0.036	0.012	0.024	0.000	0.054	0.025	0.000	0.023	51.155	45.399	35.943	53.915	43.217	53.248	65.212	90.586
rs2741348	0.099	0.000	0.031	0.040	0.520	0.086	0.040	0.023	51.253	45.399	35.973	53.955	43.738	53.335	65.252	90.609
rs30950	0.032	0.022	0.003	0.005	0.008	0.001	0.156	0.023	51.285	45.422	35.976	53.960	43.746	53.335	65.408	90.631
rs6543238	0.026	0.016	0.002	0.003	0.007	0.000	0.120	0.023	51.312	45.438	35.978	53.963	43.752	53.336	65.528	90.654
rs1348965	0.028	0.079	0.020	0.008	0.000	0.007	0.015	0.023	51.339	45.517	35.998	53.971	43.752	53.343	65.543	90.677
rs535806	0.042	0.063	0.008	0.010	0.003	0.002	0.004	0.023	51.382	45.580	36.006	53.981	43.755	53.345	65.547	90.699
rs955801	0.039	0.079	0.006	0.009	0.296	0.046	0.008	0.023	51.420	45.659	36.012	53.990	44.051	53.391	65.555	90.722
rs1890957	0.026	0.104	0.022	0.014	0.000	0.007	0.018	0.023	51.446	45.763	36.033	54.004	44.051	53.398	65.573	90.744
rs17740690	0.027	0.106	0.022	0.014	0.000	0.007	0.014	0.022	51.473	45.869	36.056	54.018	44.051	53.406	65.587	90.767
rs4140512	0.028	0.080	0.020	0.007	0.000	0.007	0.012	0.022	51.501	45.949	36.075	54.026	44.051	53.413	65.599	90.789
rs6943762	0.056	0.160	0.036	0.011	0.002	0.015	0.090	0.022	51.557	46.109	36.112	54.037	44.053	53.428	65.690	90.811
rs11707582	0.070	0.000	0.010	0.002	0.042	0.015	0.090	0.022	51.627	46.109	36.122	54.039	44.095	53.443	65.780	90.833
rs7716600	0.025	0.029	0.003	0.008	0.008	0.000	0.161	0.022	51.652	46.138	36.125	54.047	44.103	53.444	65.941	90.856
rs10497655	0.061	0.071	0.011	0.007	0.002	0.004	0.003	0.022	51.713	46.209	36.136	54.054	44.105	53.447	65.944	90.878
rs4784971	0.029	0.083	0.020	0.008	0.000	0.008	0.008	0.022	51.742	46.293	36.156	54.062	44.105	53.455	65.951	90.900
rs663214	0.071	0.001	0.010	0.001	0.003	0.176	0.159	0.022	51.813	46.294	36.167	54.062	44.108	53.631	66.110	90.922
rs2664299	0.033	0.094	0.023	0.008	0.000	0.009	0.000	0.022	51.845	46.388	36.189	54.071	44.108	53.640	66.110	90.944
rs1737317	0.028	0.078	0.019	0.007	0.000	0.007	0.013	0.022	51.873	46.467	36.208	54.078	44.108	53.647	66.123	90.966
rs6131581	0.036	0.044	0.005	0.012	0.010	0.001	0.246	0.022	51.909	46.511	36.214	54.090	44.118	53.648	66.369	90.988
rs10521096	0.026	0.103	0.022	0.014	0.000	0.007	0.015	0.022	51.935	46.614	36.235	54.104	44.118	53.655	66.384	91.010
rs7566996	0.035	0.100	0.024	0.008	0.000	0.009	0.000	0.022	51.970	46.714	36.259	54.112	44.118	53.664	66.384	91.032
rs16962380	0.027	0.105	0.022	0.014	0.000	0.007	0.012	0.022	51.997	46.820	36.281	54.126	44.118	53.672	66.396	91.054
rs11038695	0.028	0.032	0.003	0.009	0.008	0.000	0.181	0.022	52.025	46.852	36.284	54.136	44.127	53.672	66.578	91.076
rs4073513	0.049	0.078	0.010	0.012	0.002	0.003	0.000	0.022	52.075	46.930	36.295	54.147	44.129	53.675	66.578	91.097
rs11128505	0.085	0.000	0.012	0.001	0.048	0.016	0.083	0.022	52.160	46.931	36.307	54.148	44.177	53.691	66.661	91.119
rs41396445	0.256	0.014	0.029	0.059	0.050	0.097	0.008	0.022	52.416	46.945	36.336	54.207	44.227	53.788	66.668	91.141
rs6904716	0.052	0.084	0.011	0.012	0.002	0.003	0.001	0.022	52.468	47.029	36.347	54.219	44.229	53.791	66.669	91.163
rs4559087	0.046	0.131	0.030	0.010	0.001	0.012	0.033	0.022	52.513	47.160	36.377	54.228	44.230	53.803	66.702	91.184
rs3935685	0.082	0.040	0.082	0.014	0.077	0.135	0.002	0.022	52.595	47.199	36.459	54.243	44.306	53.938	66.704	91.206
rs10860152	0.031	0.087	0.021	0.008	0.000	0.008	0.002	0.022	52.626	47.287	36.480	54.250	44.306	53.946	66.706	91.227
rs1458675	0.026	0.016	0.002	0.003	0.006	0.000	0.119	0.022	52.652	47.303	36.482	54.254	44.313	53.946	66.826	91.249
rs6509439	0.045	0.128	0.030	0.009	0.001	0.012	0.029	0.021	52.696	47.431	36.512	54.263	44.314	53.958	66.855	91.270
rs4546329	0.122	0.017	0.016	0.057	0.524	0.068	0.198	0.021	52.818	47.447	36.528	54.320	44.838	54.026	67.053	91.292
rs4310018	0.047	0.134	0.031	0.010	0.001	0.013	0.042	0.021	52.865	47.582	36.559	54.330	44.839	54.039	67.095	91.313
rs868961	0.025	0.015	0.002	0.003	0.006	0.000	0.112	0.021	52.890	47.597	36.561	54.333	44.845	54.039	67.207	91.335
rs4808931	0.043	0.161	0.033	0.017	0.001	0.012	0.029	0.021	52.933	47.758	36.593	54.350	44.845	54.051	67.237	91.356
rs730243	0.028	0.108	0.023	0.014	0.000	0.008	0.006	0.021	52.960	47.866	36.616	54.364	44.845	54.059	67.243	91.377
rs3794633	0.032	0.092	0.022	0.008	0.000	0.009	0.000	0.021	52.993	47.958	36.638	54.372	44.845	54.067	67.243	91.399
rs676789	0.052	0.003	0.003	0.007	0.053	0.011	0.080	0.021	53.045	47.961	36.641	54.379	44.898	54.078	67.323	91.420
rs754421	0.028	0.080	0.020	0.007	0.000	0.007	0.006	0.021	53.073	48.041	36.661	54.386	44.898	54.085	67.329	91.441
rs6677053	0.025	0.015	0.002	0.003	0.006	0.000	0.113	0.021	53.098	48.057	36.663	54.389	44.904	54.086	67.443	91.462
rs17629011	0.025	0.016	0.002	0.003	0.006	0.000	0.115	0.021	53.123	48.072	36.665	54.392	44.910	54.086	67.558	91.483
rs210639	0.055	0.062	0.010	0.006	0.002	0.003	0.000	0.021	53.178	48.134	36.675	54.399	44.912	54.089	67.558	91.505
rs34228515	0.026	0.017	0.002	0.003	0.007	0.000	0.121	0.021	53.204	48.151	36.677	54.402	44.919	54.089	67.679	91.526
rs2800017	0.055	0.060	0.009	0.007	0.003	0.003	0.008	0.021	53.259	48.211	36.686	54.409	44.922	54.092	67.687	91.547
rs10056443	0.042	0.120	0.028	0.009	0.001	0.011	0.021	0.021	53.301	48.331	36.714	54.418	44.923	54.103	67.708	91.568
rs4861156	0.055	0.016	0.522	0.016	0.002	0.139	0.113	0.021	53.356	48.347	37.237	54.434	44.925	54.243	67.821	91.589
rs7577926	0.031	0.021	0.003	0.004	0.008	0.001	0.151	0.021	53.387	48.369	37.240	54.438	44.932	54.243	67.972	91.610
rs9295740	0.424	0.121	0.002	0.079	0.060	0.048	0.073	0.021	53.811	48.489	37.242	54.517	44.992	54.291	68.045	91.631
rs7634877	0.060	0.070	0.011	0.007	0.002	0.004	0.000	0.021	53.871	48.559	37.253	54.525	44.994	54.294	68.045	91.652
rs1933717	0.034	0.084	0.004	0.012	0.275	0.077	0.007	0.021	53.905	48.643	37.257	54.537	45.269	54.371	68.052	91.674
rs4453556	0.028	0.081	0.020	0.007	0.000	0.008	0.005	0.021	53.933	48.724	37.277	54.544	45.269	54.378	68.057	91.694
rs6035868	0.080	0.203	0.997	0.041	0.029	0.011	0.080	0.021	54.013	48.928	38.274	54.585	45.298	54.389	68.137	91.715
rs4691879	0.025	0.006	0.005	0.398	0.028	0.165	0.008	0.021	54.038	48.934	38.279	54.983	45.325	54.554	68.145	91.736
rs622917	0.034	0.416	0.002	0.455	0.007	0.065	0.002	0.021	54.072	49.350	38.281	55.438	45.332	54.619	68.147	91.757
rs7713825	0.200	0.016	0.002	0.005	0.018	0.199	0.001	0.021	54.272	49.365	38.283	55.443	45.351	54.818	68.148	91.778
rs6917902	0.033	0.095	0.023	0.008	0.000	0.009	0.000	0.021	54.305	49.460	38.306	55.451	45.351	54.827	68.148	91.799
rs2106247	0.051	0.056	0.009	0.006	0.003	0.003	0.003	0.021	54.357	49.516	38.314	55.457	45.353	54.829	68.152	91.820
rs3796186	0.031	0.088	0.021	0.008	0.000	0.008	0.001	0.021	54.387	49.603	38.335	55.465	45.353	54.838	68.152	91.841
rs17718736	0.234	0.040	0.026	0.420	0.000	0.256	0.034	0.021	54.622	49.643	38.362	55.884	45.354	55.094	68.187	91.862
rs2328893	0.040	0.116	0.027	0.009	0.000	0.011	0.018	0.021	54.662	49.759	38.389	55.893	45.354	55.105	68.205	91.882
rs12464279	0.031	0.007	0.601	0.015	0.000	0.117	0.130	0.021	54.693	49.765	38.989	55.908	45.354	55.222	68.335	91.903
rs13170982	0.050	0.054	0.008	0.006	0.002	0.003	0.001	0.021	54.743	49.820	38.998	55.914	45.356	55.224	68.336	91.923
rs9831938	0.082	0.101	0.016	0.013	0.005	0.005	0.028	0.021	54.825	49.921	39.014	55.926	45.361	55.229	68.364	91.944
rs1171114	0.030	0.117	0.024	0.014	0.000	0.008	0.000	0.021	54.855	50.037	39.038	55.941	45.361	55.237	68.364	91.964
rs2093623	0.035	0.018	0.024	0.000	0.057	0.027	0.002	0.021	54.890	50.055	39.062	55.941	45.418	55.264	68.366	91.985
rs9896771	0.029	0.082	0.020	0.007	0.000	0.008	0.002	0.020	54.919	50.137	39.082	55.948	45.418	55.272	68.368	92.005
rs3001931	0.157	0.028	0.607	0.005	0.001	0.006	0.001	0.020	55.076	50.165	39.689	55.953	45.419	55.278	68.369	92.026
rs17590593	0.026	0.074	0.018	0.007	0.000	0.007	0.008	0.020	55.102	50.240	39.707	55.960	45.419	55.285	68.378	92.046
rs2588469	0.078	0.098	0.016	0.011	0.003	0.005	0.003	0.020	55.180	50.338	39.723	55.971	45.422	55.290	68.381	92.066
rs12817093	0.029	0.082	0.020	0.007	0.000	0.008	0.002	0.020	55.209	50.420	39.743	55.978	45.422	55.298	68.382	92.086
rs7627289	0.031	0.088	0.021	0.007	0.000	0.008	0.000	0.020	55.240	50.509	39.764	55.985	45.422	55.306	68.382	92.107
rs610877	0.032	0.091	0.022	0.008	0.000	0.008	0.000	0.020	55.272	50.600	39.786	55.993	45.423	55.315	68.383	92.127
rs1158218	0.039	0.110	0.026	0.008	0.000	0.010	0.014	0.020	55.311	50.710	39.812	56.001	45.423	55.325	68.396	92.147
rs2298896	0.125	0.002	0.061	0.042	0.237	0.137	0.064	0.020	55.436	50.712	39.873	56.044	45.660	55.462	68.461	92.167
rs1472337	0.028	0.078	0.019	0.007	0.000	0.007	0.004	0.020	55.463	50.790	39.892	56.050	45.660	55.470	68.465	92.188
rs7815826	0.027	0.107	0.022	0.013	0.000	0.007	0.003	0.020	55.491	50.897	39.914	56.064	45.660	55.477	68.467	92.208
rs2072633	0.039	0.110	0.026	0.008	0.000	0.010	0.015	0.020	55.529	51.007	39.939	56.072	45.660	55.487	68.482	92.228
rs12655990	0.030	0.115	0.024	0.014	0.000	0.008	0.000	0.020	55.559	51.123	39.963	56.086	45.660	55.496	68.482	92.248
rs447503	0.050	0.007	0.015	0.464	0.016	0.151	0.014	0.020	55.609	51.129	39.978	56.550	45.676	55.646	68.496	92.268
rs12673568	0.024	0.028	0.003	0.008	0.007	0.000	0.156	0.020	55.633	51.157	39.981	56.558	45.683	55.647	68.652	92.288
rs10093057	0.023	0.092	0.019	0.013	0.000	0.006	0.016	0.020	55.656	51.249	40.000	56.571	45.683	55.653	68.668	92.307
rs4422953	0.044	0.016	0.023	0.000	0.054	0.023	0.000	0.020	55.700	51.265	40.023	56.571	45.737	55.676	68.668	92.327
rs6741522	0.034	0.007	0.092	0.434	0.432	0.038	0.032	0.020	55.734	51.273	40.115	57.005	46.169	55.714	68.700	92.347
rs4842841	0.029	0.082	0.020	0.007	0.000	0.008	0.001	0.020	55.762	51.355	40.135	57.012	46.169	55.722	68.701	92.367
rs6549876	0.113	0.033	0.005	0.002	0.027	0.048	0.098	0.020	55.876	51.387	40.139	57.013	46.196	55.770	68.800	92.386
rs1441944	0.053	0.002	0.006	0.005	0.001	0.133	0.122	0.020	55.929	51.390	40.146	57.018	46.197	55.903	68.922	92.406
rs7149754	0.034	0.068	0.005	0.008	0.263	0.037	0.007	0.020	55.963	51.458	40.151	57.026	46.460	55.940	68.928	92.426
rs6577933	0.052	0.057	0.009	0.006	0.002	0.003	0.002	0.020	56.014	51.515	40.160	57.033	46.462	55.943	68.930	92.446
rs11713329	0.033	0.094	0.022	0.008	0.000	0.009	0.002	0.020	56.048	51.609	40.182	57.040	46.463	55.952	68.932	92.465
rs2516412	0.038	0.109	0.025	0.008	0.000	0.010	0.016	0.020	56.086	51.718	40.208	57.048	46.463	55.962	68.948	92.485
rs4559081	0.058	0.096	0.013	0.014	0.002	0.004	0.000	0.020	56.144	51.814	40.221	57.062	46.465	55.966	68.948	92.504
rs2710995	0.053	0.002	0.004	0.007	0.055	0.012	0.070	0.019	56.196	51.816	40.226	57.069	46.520	55.978	69.019	92.524
rs6082445	0.051	0.401	0.985	0.060	0.023	0.011	0.001	0.019	56.248	52.217	41.211	57.129	46.543	55.989	69.019	92.543
rs7224296	0.031	0.314	0.264	0.045	0.067	0.447	0.099	0.019	56.279	52.531	41.475	57.174	46.609	56.436	69.119	92.563
rs10913734	0.026	0.072	0.018	0.006	0.000	0.007	0.006	0.019	56.305	52.603	41.492	57.180	46.609	56.442	69.125	92.582
rs7647813	0.174	0.022	0.149	0.474	0.773	0.001	0.069	0.019	56.479	52.625	41.642	57.653	47.383	56.444	69.194	92.601
rs4561463	0.023	0.005	0.005	0.381	0.026	0.147	0.008	0.019	56.501	52.630	41.647	58.035	47.409	56.591	69.202	92.621
rs10860641	0.025	0.098	0.020	0.013	0.000	0.007	0.006	0.019	56.526	52.728	41.667	58.047	47.409	56.598	69.207	92.640
rs7786896	0.030	0.085	0.020	0.007	0.000	0.008	0.000	0.019	56.556	52.813	41.687	58.054	47.409	56.606	69.207	92.659
rs8101316	0.027	0.105	0.022	0.013	0.000	0.007	0.001	0.019	56.583	52.918	41.709	58.067	47.409	56.613	69.209	92.679
rs11231691	0.055	0.062	0.010	0.007	0.003	0.003	0.011	0.019	56.639	52.980	41.719	58.075	47.412	56.616	69.220	92.698
rs1319893	0.036	0.101	0.024	0.008	0.000	0.010	0.009	0.019	56.674	53.081	41.743	58.083	47.412	56.625	69.229	92.717
rs11764061	0.028	0.079	0.019	0.007	0.000	0.007	0.001	0.019	56.702	53.160	41.762	58.089	47.412	56.633	69.230	92.736
rs3740409	0.031	0.089	0.021	0.007	0.000	0.008	0.001	0.019	56.734	53.249	41.783	58.097	47.412	56.641	69.231	92.755
rs9528022	0.062	0.023	0.034	0.000	0.080	0.035	0.001	0.019	56.796	53.273	41.817	58.097	47.492	56.676	69.232	92.775
rs1205345	0.030	0.086	0.021	0.007	0.000	0.008	0.000	0.019	56.826	53.359	41.837	58.104	47.492	56.684	69.232	92.794
rs11102855	0.028	0.078	0.019	0.007	0.000	0.007	0.001	0.019	56.854	53.437	41.856	58.110	47.492	56.691	69.233	92.813
rs10821729	0.028	0.080	0.019	0.007	0.000	0.007	0.001	0.019	56.882	53.517	41.875	58.117	47.492	56.699	69.233	92.832
rs760554	0.030	0.084	0.020	0.007	0.000	0.008	0.000	0.019	56.912	53.600	41.896	58.124	47.492	56.707	69.233	92.851
rs4652271	0.028	0.079	0.019	0.007	0.000	0.007	0.001	0.019	56.940	53.680	41.915	58.131	47.492	56.714	69.234	92.870
rs13409819	0.025	0.070	0.017	0.006	0.000	0.007	0.007	0.019	56.964	53.749	41.932	58.137	47.492	56.720	69.242	92.889
rs2284269	0.029	0.081	0.019	0.007	0.000	0.008	0.000	0.019	56.993	53.830	41.951	58.144	47.492	56.728	69.242	92.908
rs37537	0.028	0.079	0.019	0.007	0.000	0.007	0.001	0.019	57.021	53.909	41.970	58.151	47.492	56.735	69.243	92.927
rs4630147	0.102	0.089	0.507	0.023	0.007	0.005	0.104	0.019	57.123	53.998	42.477	58.173	47.500	56.740	69.346	92.946
rs350660	0.046	0.072	0.010	0.012	0.003	0.002	0.007	0.019	57.169	54.070	42.487	58.185	47.502	56.743	69.354	92.965
rs2146675	0.029	0.082	0.020	0.007	0.000	0.008	0.000	0.019	57.198	54.152	42.506	58.192	47.503	56.750	69.354	92.984
rs4481363	0.059	0.022	0.032	0.000	0.076	0.033	0.001	0.019	57.257	54.174	42.538	58.192	47.578	56.783	69.354	93.003
rs4785759	0.059	0.070	0.011	0.008	0.003	0.004	0.002	0.019	57.316	54.244	42.549	58.199	47.581	56.787	69.356	93.022
rs1006737	0.320	0.294	0.012	0.115	0.150	0.005	0.022	0.019	57.637	54.538	42.561	58.314	47.731	56.792	69.378	93.041
rs4668086	0.025	0.069	0.017	0.006	0.000	0.006	0.007	0.019	57.661	54.607	42.578	58.321	47.731	56.798	69.385	93.060
rs1028885	0.039	0.111	0.026	0.008	0.001	0.011	0.025	0.019	57.700	54.718	42.604	58.329	47.731	56.809	69.411	93.079
rs6868414	0.036	0.018	0.025	0.000	0.058	0.028	0.002	0.019	57.736	54.737	42.628	58.329	47.790	56.836	69.413	93.097
rs4757603	0.025	0.070	0.017	0.006	0.000	0.007	0.006	0.019	57.761	54.807	42.646	58.335	47.790	56.843	69.419	93.116
rs6902174	0.023	0.091	0.019	0.012	0.000	0.006	0.010	0.019	57.784	54.898	42.665	58.347	47.790	56.849	69.429	93.135
rs153804	0.044	0.008	0.012	0.372	0.013	0.141	0.011	0.019	57.828	54.906	42.676	58.719	47.803	56.990	69.440	93.154
rs9606232	0.026	0.103	0.021	0.013	0.000	0.007	0.001	0.019	57.854	55.009	42.698	58.732	47.803	56.997	69.442	93.173
rs7237024	0.022	0.088	0.018	0.012	0.000	0.006	0.014	0.019	57.876	55.097	42.716	58.744	47.803	57.003	69.456	93.191
rs11595574	0.025	0.071	0.017	0.006	0.000	0.007	0.005	0.019	57.901	55.167	42.733	58.750	47.803	57.010	69.461	93.210
rs263648	0.027	0.019	0.003	0.004	0.007	0.000	0.132	0.019	57.928	55.186	42.736	58.754	47.809	57.010	69.592	93.229
rs572708	0.050	0.056	0.009	0.006	0.002	0.003	0.002	0.019	57.979	55.242	42.745	58.760	47.812	57.013	69.594	93.247
rs10409851	0.023	0.091	0.019	0.012	0.000	0.006	0.010	0.019	58.002	55.333	42.763	58.772	47.812	57.019	69.604	93.266
rs7644809	0.054	0.088	0.012	0.013	0.002	0.003	0.000	0.019	58.055	55.421	42.776	58.785	47.814	57.022	69.605	93.284
rs12930631	0.024	0.095	0.020	0.012	0.000	0.007	0.005	0.019	58.079	55.516	42.795	58.798	47.814	57.029	69.610	93.303
rs7579033	0.031	0.069	0.007	0.014	0.300	0.038	0.008	0.019	58.111	55.585	42.802	58.812	48.114	57.067	69.618	93.321
rs10043729	0.026	0.103	0.021	0.013	0.000	0.007	0.001	0.018	58.137	55.688	42.824	58.825	48.114	57.074	69.619	93.340
rs3131333	0.032	0.090	0.021	0.007	0.000	0.008	0.003	0.018	58.168	55.777	42.845	58.832	48.114	57.083	69.621	93.358
rs11071754	0.029	0.020	0.003	0.004	0.007	0.001	0.143	0.018	58.197	55.798	42.848	58.836	48.121	57.083	69.764	93.377
rs530399	0.066	0.110	0.016	0.017	0.003	0.004	0.005	0.018	58.263	55.908	42.863	58.852	48.124	57.087	69.769	93.395
rs7933830	0.038	0.013	0.025	0.001	0.057	0.027	0.000	0.018	58.301	55.921	42.889	58.853	48.181	57.115	69.770	93.414
rs17531061	0.030	0.084	0.020	0.007	0.000	0.008	0.000	0.018	58.331	56.005	42.909	58.860	48.181	57.122	69.770	93.432
rs10502964	0.045	0.023	0.031	0.000	0.073	0.035	0.002	0.018	58.376	56.028	42.940	58.860	48.254	57.157	69.773	93.450
rs304132	0.038	0.028	0.016	0.000	0.014	0.354	0.060	0.018	58.414	56.056	42.955	58.860	48.268	57.511	69.832	93.469
rs13078307	0.051	0.001	0.730	0.008	0.002	0.113	0.000	0.018	58.465	56.057	43.685	58.868	48.270	57.625	69.832	93.487
rs2073320	0.036	0.018	0.024	0.000	0.057	0.027	0.002	0.018	58.500	56.075	43.710	58.868	48.328	57.652	69.834	93.505
rs35404844	0.035	0.098	0.023	0.007	0.000	0.009	0.011	0.018	58.535	56.173	43.733	58.875	48.328	57.661	69.845	93.524
rs11963899	0.032	0.040	0.005	0.011	0.009	0.001	0.219	0.018	58.567	56.213	43.737	58.886	48.337	57.662	70.064	93.542
rs2673572	0.024	0.068	0.017	0.006	0.000	0.006	0.006	0.018	58.591	56.281	43.754	58.892	48.337	57.668	70.070	93.560
rs2690107	0.029	0.080	0.019	0.007	0.000	0.008	0.000	0.018	58.620	56.362	43.773	58.899	48.337	57.676	70.070	93.579
rs6938740	0.033	0.001	0.069	0.251	0.390	0.037	0.025	0.018	58.653	56.363	43.842	59.149	48.727	57.713	70.095	93.597
rs1986731	0.028	0.079	0.019	0.007	0.000	0.007	0.000	0.018	58.681	56.442	43.861	59.156	48.727	57.721	70.095	93.615
rs168671	0.035	0.099	0.023	0.007	0.000	0.009	0.012	0.018	58.716	56.541	43.884	59.163	48.727	57.730	70.107	93.633
rs6456767	0.149	0.068	0.000	0.042	0.163	0.013	0.008	0.018	58.865	56.608	43.884	59.206	48.890	57.743	70.116	93.652
rs2242193	0.022	0.087	0.018	0.012	0.000	0.006	0.012	0.018	58.887	56.695	43.902	59.217	48.890	57.749	70.127	93.670
rs647287	0.031	0.066	0.008	0.015	0.310	0.032	0.008	0.018	58.918	56.762	43.910	59.232	49.200	57.780	70.135	93.688
rs2712665	0.027	0.077	0.019	0.006	0.000	0.007	0.000	0.018	58.945	56.838	43.929	59.239	49.200	57.788	70.136	93.706
rs1416546	0.029	0.113	0.023	0.013	0.000	0.008	0.001	0.018	58.974	56.951	43.952	59.252	49.200	57.796	70.137	93.724
rs1557672	0.024	0.097	0.020	0.012	0.000	0.007	0.003	0.018	58.999	57.048	43.972	59.264	49.200	57.802	70.139	93.742
rs4718995	0.024	0.068	0.017	0.006	0.000	0.006	0.005	0.018	59.023	57.116	43.989	59.270	49.200	57.809	70.145	93.761
rs274845	0.030	0.070	0.005	0.012	0.263	0.051	0.007	0.018	59.053	57.186	43.994	59.282	49.464	57.860	70.151	93.779
rs11172254	0.077	0.000	0.090	0.515	0.015	0.019	0.003	0.018	59.130	57.186	44.083	59.798	49.478	57.879	70.154	93.797
rs9936896	0.024	0.067	0.016	0.006	0.000	0.006	0.006	0.018	59.153	57.253	44.100	59.804	49.478	57.886	70.160	93.815
rs1295881	0.098	0.000	0.625	0.011	0.000	0.114	0.000	0.018	59.251	57.253	44.724	59.814	49.478	58.000	70.160	93.833
rs2901264	0.077	0.000	0.098	0.391	0.028	0.030	0.001	0.018	59.328	57.253	44.822	60.205	49.507	58.031	70.161	93.851
rs2095401	0.030	0.085	0.020	0.007	0.000	0.008	0.002	0.018	59.358	57.338	44.843	60.212	49.507	58.039	70.163	93.869
rs7800895	0.027	0.077	0.019	0.006	0.000	0.007	0.000	0.018	59.385	57.415	44.861	60.218	49.507	58.046	70.163	93.886
rs4609618	0.048	0.335	0.831	0.061	0.018	0.005	0.000	0.018	59.433	57.750	45.692	60.279	49.525	58.051	70.163	93.904
rs10460420	0.030	0.067	0.006	0.013	0.279	0.041	0.007	0.018	59.463	57.818	45.698	60.292	49.803	58.092	70.170	93.922
rs1887708	0.031	0.004	0.084	0.323	0.428	0.042	0.029	0.018	59.494	57.822	45.782	60.615	50.232	58.134	70.200	93.940
rs2232422	0.061	0.002	0.006	0.007	0.063	0.014	0.076	0.018	59.555	57.824	45.787	60.622	50.295	58.148	70.276	93.958
rs4688759	0.036	0.129	0.034	1.347	0.055	0.006	0.016	0.018	59.591	57.953	45.821	61.969	50.350	58.154	70.292	93.975
rs12272966	0.128	0.047	0.030	0.271	0.025	0.006	0.230	0.018	59.719	58.000	45.851	62.240	50.375	58.160	70.522	93.993
rs16867545	0.034	0.097	0.023	0.007	0.000	0.009	0.013	0.018	59.753	58.097	45.874	62.247	50.376	58.170	70.535	94.011
rs10259386	0.026	0.072	0.018	0.006	0.000	0.007	0.001	0.018	59.779	58.169	45.892	62.253	50.376	58.176	70.536	94.028
rs1953613	0.029	0.112	0.023	0.013	0.000	0.008	0.002	0.018	59.808	58.281	45.914	62.266	50.376	58.184	70.538	94.046
rs548294	0.024	0.066	0.016	0.006	0.000	0.006	0.005	0.018	59.832	58.347	45.931	62.272	50.376	58.191	70.543	94.064
rs17509722	0.024	0.066	0.016	0.006	0.000	0.006	0.004	0.018	59.855	58.413	45.947	62.278	50.376	58.197	70.548	94.081
rs10108622	0.031	0.062	0.009	0.016	0.322	0.023	0.008	0.018	59.886	58.475	45.956	62.294	50.698	58.219	70.556	94.099
rs3020410	0.045	0.016	0.030	0.001	0.069	0.033	0.001	0.018	59.931	58.492	45.986	62.294	50.767	58.252	70.557	94.116
rs12088739	0.030	0.022	0.003	0.004	0.007	0.001	0.150	0.017	59.960	58.514	45.990	62.299	50.774	58.253	70.707	94.134
rs4837685	0.075	0.029	0.042	0.000	0.099	0.043	0.001	0.017	60.036	58.542	46.031	62.299	50.873	58.296	70.708	94.151
rs634940	0.038	0.142	0.029	0.015	0.001	0.011	0.041	0.017	60.074	58.685	46.060	62.313	50.874	58.306	70.748	94.168
rs7339394	0.031	0.003	0.065	0.300	0.333	0.029	0.024	0.017	60.104	58.687	46.125	62.613	51.207	58.335	70.772	94.186
rs16964930	0.030	0.086	0.020	0.007	0.000	0.008	0.004	0.017	60.135	58.773	46.145	62.620	51.207	58.343	70.776	94.203
rs17640659	0.029	0.110	0.022	0.013	0.000	0.008	0.002	0.017	60.163	58.883	46.168	62.632	51.207	58.351	70.778	94.220
rs1656607	0.019	0.003	0.006	0.381	0.028	0.156	0.008	0.017	60.183	58.887	46.173	63.013	51.235	58.507	70.786	94.238
rs6488910	0.021	0.084	0.017	0.011	0.000	0.006	0.011	0.017	60.204	58.970	46.191	63.025	51.235	58.512	70.796	94.255
rs262687	0.024	0.066	0.016	0.006	0.000	0.006	0.004	0.017	60.227	59.036	46.207	63.031	51.235	58.519	70.800	94.272
rs10774292	0.024	0.066	0.016	0.006	0.000	0.006	0.004	0.017	60.251	59.102	46.223	63.036	51.235	58.525	70.804	94.290
rs9668292	0.021	0.084	0.017	0.011	0.000	0.006	0.010	0.017	60.272	59.186	46.240	63.048	51.235	58.531	70.814	94.307
rs1800286	0.027	0.104	0.021	0.012	0.000	0.007	0.000	0.017	60.298	59.290	46.262	63.060	51.235	58.538	70.814	94.324
rs12212193	0.026	0.073	0.018	0.006	0.000	0.007	0.000	0.017	60.324	59.363	46.279	63.066	51.235	58.545	70.814	94.341
rs3008527	0.023	0.065	0.016	0.006	0.000	0.006	0.004	0.017	60.348	59.428	46.295	63.072	51.235	58.551	70.818	94.358
rs17662170	0.023	0.090	0.019	0.012	0.000	0.006	0.004	0.017	60.370	59.518	46.314	63.083	51.235	58.557	70.822	94.375
rs9601208	0.117	0.024	0.000	0.008	0.047	0.005	0.002	0.017	60.487	59.542	46.314	63.091	51.282	58.562	70.823	94.393
rs12626122	0.021	0.086	0.018	0.011	0.000	0.006	0.007	0.017	60.509	59.628	46.332	63.103	51.282	58.568	70.830	94.410
rs1556581	0.077	0.028	0.010	0.000	0.005	0.333	0.081	0.017	60.586	59.656	46.342	63.103	51.288	58.901	70.911	94.427
rs12525276	0.023	0.092	0.019	0.012	0.000	0.006	0.002	0.017	60.610	59.748	46.361	63.114	51.288	58.907	70.913	94.444
rs10456482	0.029	0.060	0.009	0.015	0.311	0.021	0.008	0.017	60.639	59.808	46.370	63.130	51.599	58.929	70.921	94.460
rs692892	0.037	0.031	0.005	0.006	0.009	0.001	0.204	0.017	60.676	59.839	46.374	63.136	51.608	58.930	71.125	94.477
rs2993985	0.020	0.082	0.017	0.011	0.000	0.006	0.010	0.017	60.697	59.921	46.391	63.147	51.608	58.935	71.135	94.494
rs6541804	0.024	0.067	0.016	0.006	0.000	0.006	0.001	0.017	60.721	59.988	46.408	63.153	51.608	58.942	71.136	94.511
rs10888157	0.020	0.082	0.017	0.011	0.000	0.006	0.010	0.017	60.741	60.070	46.425	63.164	51.608	58.947	71.146	94.528
rs3114896	0.025	0.099	0.020	0.012	0.000	0.007	0.000	0.017	60.766	60.169	46.445	63.176	51.608	58.954	71.146	94.545
rs12803	0.051	0.057	0.009	0.007	0.003	0.003	0.008	0.017	60.817	60.226	46.454	63.182	51.610	58.957	71.154	94.561
rs1597753	0.027	0.009	0.708	0.014	0.000	0.154	0.124	0.017	60.844	60.236	47.162	63.197	51.611	59.111	71.278	94.578
rs2001732	0.025	0.069	0.017	0.006	0.000	0.007	0.000	0.017	60.868	60.305	47.179	63.203	51.611	59.118	71.279	94.595
rs4658548	0.029	0.081	0.019	0.006	0.000	0.008	0.003	0.017	60.897	60.386	47.198	63.209	51.611	59.125	71.281	94.611
rs10749805	0.027	0.075	0.018	0.006	0.000	0.007	0.000	0.017	60.924	60.461	47.216	63.215	51.611	59.132	71.282	94.628
rs13180224	0.029	0.061	0.008	0.014	0.289	0.027	0.007	0.017	60.953	60.521	47.224	63.229	51.899	59.160	71.289	94.645
rs10434861	0.024	0.003	0.546	0.008	0.000	0.111	0.128	0.017	60.976	60.525	47.770	63.237	51.899	59.271	71.417	94.661
rs2696051	0.027	0.076	0.018	0.006	0.000	0.007	0.001	0.017	61.003	60.600	47.788	63.243	51.899	59.278	71.418	94.678
rs2819332	0.034	0.028	0.016	0.001	0.015	0.383	0.062	0.017	61.037	60.628	47.804	63.244	51.915	59.661	71.480	94.694
rs12792879	0.090	0.001	0.006	0.005	0.079	0.015	0.098	0.017	61.127	60.629	47.811	63.249	51.994	59.677	71.578	94.711
rs745910	0.023	0.064	0.016	0.005	0.000	0.006	0.003	0.017	61.150	60.693	47.826	63.254	51.994	59.683	71.581	94.728
rs11111146	0.028	0.063	0.006	0.012	0.259	0.038	0.007	0.017	61.178	60.755	47.832	63.267	52.253	59.721	71.588	94.744
rs6793348	0.021	0.084	0.017	0.011	0.000	0.006	0.006	0.017	61.199	60.839	47.849	63.278	52.253	59.727	71.594	94.761
rs12490871	0.025	0.070	0.017	0.006	0.000	0.007	0.000	0.016	61.224	60.909	47.866	63.283	52.253	59.733	71.594	94.777
rs4712728	0.022	0.062	0.015	0.005	0.000	0.006	0.003	0.016	61.246	60.972	47.882	63.289	52.253	59.739	71.598	94.793
rs12457952	0.023	0.065	0.016	0.006	0.000	0.006	0.001	0.016	61.270	61.037	47.898	63.294	52.253	59.746	71.599	94.810
rs10778148	0.046	0.000	0.066	0.335	0.011	0.016	0.001	0.016	61.316	61.037	47.964	63.629	52.265	59.762	71.600	94.826
rs1548587	0.027	0.075	0.018	0.006	0.000	0.007	0.001	0.016	61.343	61.112	47.982	63.635	52.265	59.769	71.601	94.842
rs875579	0.020	0.080	0.017	0.011	0.000	0.005	0.008	0.016	61.363	61.192	47.998	63.646	52.265	59.774	71.610	94.859
rs17603302	0.028	0.059	0.007	0.014	0.279	0.028	0.007	0.016	61.391	61.252	48.006	63.660	52.544	59.802	71.617	94.875
rs5759093	0.076	0.096	0.016	0.012	0.005	0.005	0.034	0.016	61.467	61.348	48.021	63.672	52.549	59.807	71.651	94.891
rs2460167	0.024	0.067	0.016	0.006	0.000	0.006	0.001	0.016	61.491	61.415	48.038	63.677	52.549	59.813	71.651	94.907
rs13001220	0.023	0.065	0.016	0.005	0.000	0.006	0.001	0.016	61.514	61.479	48.054	63.683	52.549	59.819	71.653	94.923
rs1154693	0.138	0.002	0.026	0.006	0.000	0.271	0.003	0.016	61.652	61.481	48.080	63.689	52.549	60.090	71.655	94.940
rs4710072	0.021	0.086	0.018	0.011	0.000	0.006	0.003	0.016	61.674	61.567	48.097	63.700	52.549	60.096	71.658	94.956
rs225884	0.025	0.098	0.020	0.012	0.000	0.007	0.000	0.016	61.699	61.665	48.117	63.712	52.549	60.103	71.658	94.972
rs7671531	0.023	0.062	0.015	0.005	0.000	0.006	0.002	0.016	61.721	61.728	48.133	63.717	52.549	60.109	71.661	94.988
rs7524776	0.025	0.071	0.017	0.006	0.000	0.007	0.000	0.016	61.747	61.798	48.150	63.723	52.549	60.116	71.661	95.004
rs4656879	0.021	0.084	0.017	0.011	0.000	0.006	0.004	0.016	61.768	61.882	48.167	63.734	52.549	60.121	71.664	95.020
rs2268079	0.024	0.066	0.016	0.005	0.000	0.006	0.000	0.016	61.792	61.949	48.183	63.739	52.549	60.128	71.665	95.036
rs10886925	0.024	0.067	0.016	0.006	0.000	0.006	0.000	0.016	61.816	62.015	48.199	63.745	52.550	60.134	71.665	95.052
rs1155911	0.021	0.083	0.017	0.011	0.000	0.006	0.004	0.016	61.836	62.099	48.216	63.755	52.550	60.140	71.669	95.067
rs750387	0.027	0.059	0.007	0.013	0.265	0.031	0.007	0.016	61.863	62.158	48.223	63.768	52.814	60.170	71.676	95.083
rs7867205	0.093	0.044	0.092	0.016	0.084	0.151	0.002	0.016	61.957	62.202	48.315	63.784	52.898	60.321	71.678	95.099
rs436124	0.071	0.094	0.016	0.009	0.002	0.005	0.002	0.016	62.028	62.296	48.331	63.794	52.900	60.327	71.680	95.115
rs1392812	0.220	0.001	0.181	0.301	0.374	0.137	0.006	0.016	62.248	62.297	48.511	64.094	53.274	60.464	71.686	95.131
rs13296756	0.027	0.058	0.007	0.013	0.266	0.030	0.007	0.016	62.275	62.356	48.518	64.107	53.540	60.494	71.693	95.147
rs2239520	0.022	0.061	0.015	0.005	0.000	0.006	0.002	0.016	62.297	62.417	48.533	64.112	53.541	60.499	71.695	95.163
rs4954797	0.038	0.256	0.542	0.040	0.015	0.022	0.000	0.016	62.335	62.673	49.074	64.152	53.555	60.521	71.695	95.178
rs10136228	0.023	0.092	0.019	0.011	0.000	0.006	0.000	0.016	62.358	62.765	49.093	64.164	53.555	60.528	71.695	95.194
rs2839262	0.025	0.069	0.017	0.006	0.000	0.007	0.000	0.016	62.383	62.835	49.110	64.169	53.555	60.534	71.695	95.210
rs1883994	0.027	0.013	0.604	0.019	0.000	0.128	0.094	0.016	62.410	62.847	49.714	64.188	53.555	60.662	71.790	95.226
rs7159503	0.024	0.094	0.019	0.011	0.000	0.007	0.000	0.016	62.434	62.941	49.733	64.200	53.555	60.669	71.790	95.241
rs1877095	0.022	0.061	0.015	0.005	0.000	0.006	0.002	0.016	62.456	63.002	49.748	64.205	53.555	60.675	71.792	95.257
rs1366152	0.022	0.062	0.015	0.005	0.000	0.006	0.001	0.016	62.478	63.064	49.763	64.210	53.555	60.680	71.793	95.273
rs6531056	0.023	0.091	0.019	0.011	0.000	0.006	0.000	0.016	62.502	63.156	49.782	64.221	53.555	60.687	71.793	95.288
rs2929726	0.021	0.082	0.017	0.011	0.000	0.006	0.003	0.016	62.522	63.238	49.799	64.232	53.555	60.692	71.797	95.304
rs7554511	0.024	0.066	0.016	0.005	0.000	0.006	0.000	0.016	62.546	63.304	49.815	64.237	53.555	60.699	71.797	95.319
rs11665242	0.476	0.024	0.038	0.062	0.040	0.001	0.005	0.016	63.021	63.328	49.853	64.299	53.596	60.699	71.802	95.335
rs2907616	0.024	0.065	0.016	0.005	0.000	0.006	0.000	0.016	63.045	63.393	49.869	64.304	53.596	60.706	71.802	95.351
rs4858583	0.024	0.095	0.019	0.011	0.000	0.007	0.000	0.016	63.069	63.488	49.888	64.316	53.596	60.712	71.802	95.366
rs9379827	0.033	0.124	0.025	0.013	0.001	0.009	0.029	0.016	63.102	63.612	49.913	64.329	53.596	60.721	71.831	95.382
rs16889836	0.023	0.063	0.015	0.005	0.000	0.006	0.001	0.015	63.125	63.675	49.929	64.334	53.596	60.727	71.832	95.397
rs9999101	0.021	0.085	0.017	0.011	0.000	0.006	0.001	0.015	63.146	63.760	49.946	64.345	53.596	60.733	71.833	95.412
rs10778611	0.023	0.090	0.018	0.011	0.000	0.006	0.000	0.015	63.169	63.849	49.964	64.356	53.596	60.739	71.833	95.428
rs2602186	0.022	0.061	0.015	0.005	0.000	0.006	0.001	0.015	63.191	63.910	49.979	64.361	53.596	60.745	71.835	95.443
rs2302104	0.025	0.096	0.019	0.011	0.000	0.007	0.001	0.015	63.215	64.006	49.999	64.372	53.596	60.752	71.836	95.458
rs12705091	0.022	0.088	0.018	0.011	0.000	0.006	0.000	0.015	63.237	64.094	50.017	64.383	53.596	60.758	71.836	95.473
rs195999	0.031	0.024	0.004	0.005	0.007	0.001	0.162	0.015	63.268	64.118	50.020	64.388	53.604	60.759	71.997	95.489
rs1255487	0.022	0.060	0.015	0.005	0.000	0.006	0.002	0.015	63.289	64.178	50.035	64.393	53.604	60.764	71.999	95.504
rs7979329	0.023	0.092	0.019	0.011	0.000	0.006	0.000	0.015	63.313	64.269	50.053	64.404	53.604	60.771	71.999	95.519
rs1861188	0.214	0.005	0.204	0.443	0.032	0.250	0.195	0.015	63.527	64.274	50.257	64.847	53.636	61.021	72.194	95.534
rs4316980	0.021	0.082	0.017	0.011	0.000	0.006	0.002	0.015	63.548	64.356	50.274	64.857	53.636	61.027	72.196	95.549
rs12321987	0.022	0.060	0.015	0.005	0.000	0.006	0.001	0.015	63.569	64.416	50.289	64.862	53.636	61.032	72.197	95.565
rs240064	0.022	0.060	0.015	0.005	0.000	0.006	0.001	0.015	63.591	64.476	50.303	64.867	53.636	61.038	72.198	95.580
rs1229742	0.021	0.059	0.015	0.005	0.000	0.006	0.002	0.015	63.612	64.535	50.318	64.872	53.636	61.044	72.200	95.595
rs1510418	0.081	0.001	0.085	0.358	0.027	0.026	0.001	0.015	63.693	64.536	50.403	65.230	53.663	61.069	72.201	95.610
rs6019831	0.023	0.091	0.018	0.011	0.000	0.006	0.000	0.015	63.716	64.627	50.422	65.241	53.664	61.076	72.201	95.625
rs2305935	0.021	0.086	0.017	0.011	0.000	0.006	0.000	0.015	63.738	64.713	50.439	65.252	53.664	61.082	72.201	95.640
rs2714070	0.021	0.082	0.017	0.011	0.000	0.006	0.001	0.015	63.758	64.795	50.456	65.262	53.664	61.087	72.203	95.654
rs2806739	0.024	0.094	0.019	0.011	0.000	0.007	0.001	0.015	63.782	64.889	50.475	65.273	53.664	61.094	72.204	95.669
rs12462587	0.019	0.077	0.016	0.010	0.000	0.005	0.005	0.015	63.801	64.966	50.491	65.284	53.664	61.099	72.208	95.684
rs11600358	0.021	0.085	0.017	0.011	0.000	0.006	0.000	0.015	63.823	65.051	50.508	65.294	53.664	61.105	72.209	95.699
rs11652606	0.071	0.136	0.237	0.030	0.044	0.288	0.002	0.015	63.893	65.187	50.745	65.324	53.707	61.393	72.210	95.714
rs968778	0.026	0.005	0.070	0.292	0.344	0.032	0.024	0.015	63.919	65.192	50.815	65.616	54.051	61.425	72.234	95.728
rs17664036	0.037	0.283	0.640	0.038	0.017	0.020	0.000	0.015	63.955	65.475	51.455	65.654	54.068	61.445	72.235	95.743
rs1477524	0.032	0.016	0.021	0.000	0.051	0.024	0.002	0.015	63.987	65.491	51.476	65.654	54.119	61.469	72.237	95.758
rs16897175	0.018	0.075	0.015	0.010	0.000	0.005	0.006	0.015	64.006	65.566	51.492	65.664	54.119	61.474	72.242	95.772
rs1364467	0.057	0.067	0.011	0.008	0.004	0.003	0.021	0.015	64.062	65.633	51.503	65.672	54.122	61.477	72.263	95.787
rs17118088	0.243	0.288	0.399	0.028	0.011	0.000	0.059	0.015	64.306	65.921	51.901	65.700	54.133	61.477	72.323	95.802
rs6745480	0.029	0.110	0.022	0.012	0.000	0.008	0.017	0.015	64.335	66.032	51.924	65.712	54.134	61.485	72.340	95.816
rs10100760	0.001	0.159	0.287	0.053	0.004	0.169	0.137	0.015	64.336	66.191	52.211	65.765	54.138	61.654	72.476	95.831
rs11128180	0.019	0.078	0.016	0.010	0.000	0.005	0.003	0.015	64.355	66.269	52.227	65.775	54.138	61.660	72.479	95.845
rs7778376	0.019	0.076	0.016	0.010	0.000	0.005	0.004	0.014	64.374	66.345	52.242	65.785	54.138	61.665	72.483	95.860
rs9322628	0.018	0.075	0.015	0.010	0.000	0.005	0.005	0.014	64.393	66.419	52.258	65.795	54.138	61.670	72.488	95.874
rs7373337	0.129	0.047	0.000	0.010	0.036	0.002	0.019	0.014	64.522	66.466	52.258	65.805	54.173	61.672	72.507	95.889
rs2336142	0.020	0.081	0.016	0.010	0.000	0.006	0.001	0.014	64.542	66.547	52.274	65.815	54.174	61.677	72.508	95.903
rs461408	0.032	0.015	0.028	0.001	0.063	0.032	0.002	0.014	64.574	66.562	52.302	65.816	54.236	61.710	72.510	95.918
rs1697229	0.189	0.002	0.064	0.030	0.045	0.122	0.107	0.014	64.763	66.564	52.366	65.846	54.281	61.831	72.617	95.932
rs7814146	0.059	0.002	0.015	0.036	0.546	0.060	0.064	0.014	64.822	66.567	52.381	65.882	54.827	61.891	72.681	95.946
rs16831024	0.028	0.106	0.021	0.012	0.000	0.008	0.013	0.014	64.849	66.673	52.402	65.893	54.827	61.899	72.695	95.961
rs12360565	0.120	0.032	0.017	0.037	0.493	0.006	0.018	0.014	64.969	66.704	52.419	65.931	55.321	61.905	72.712	95.975
rs6715454	0.067	0.107	0.008	0.000	0.023	0.082	0.000	0.014	65.037	66.812	52.427	65.931	55.343	61.986	72.713	95.989
rs9311474	0.231	0.132	0.003	0.031	0.060	0.002	0.015	0.014	65.268	66.944	52.430	65.962	55.403	61.988	72.728	96.003
rs17038460	0.020	0.079	0.016	0.010	0.000	0.005	0.001	0.014	65.288	67.023	52.446	65.972	55.403	61.993	72.729	96.018
rs1477745	0.025	0.098	0.020	0.011	0.000	0.007	0.006	0.014	65.313	67.121	52.466	65.984	55.403	62.000	72.735	96.032
rs1545722	0.054	0.080	0.009	0.000	0.023	0.046	0.001	0.014	65.367	67.201	52.475	65.984	55.426	62.046	72.735	96.046
rs11160740	0.022	0.086	0.017	0.010	0.000	0.006	0.000	0.014	65.388	67.287	52.492	65.994	55.426	62.052	72.736	96.060
rs17635344	0.021	0.082	0.017	0.010	0.000	0.006	0.000	0.014	65.409	67.369	52.509	66.005	55.426	62.058	72.736	96.074
rs324021	0.020	0.081	0.016	0.010	0.000	0.006	0.000	0.014	65.429	67.450	52.525	66.015	55.426	62.064	72.736	96.088
rs1034137	0.020	0.080	0.016	0.010	0.000	0.005	0.001	0.014	65.449	67.530	52.541	66.025	55.426	62.069	72.736	96.102
rs10745985	0.018	0.075	0.015	0.010	0.000	0.005	0.003	0.014	65.468	67.605	52.557	66.035	55.426	62.074	72.739	96.116
rs10925401	0.019	0.075	0.015	0.010	0.000	0.005	0.003	0.014	65.486	67.680	52.572	66.045	55.426	62.079	72.742	96.130
rs12022460	0.034	0.010	0.014	0.000	0.011	0.251	0.084	0.014	65.520	67.690	52.586	66.045	55.438	62.330	72.826	96.144
rs525798	0.050	0.019	0.034	0.001	0.078	0.037	0.001	0.014	65.570	67.709	52.621	66.045	55.516	62.367	72.827	96.158
rs3843690	0.018	0.074	0.015	0.010	0.000	0.005	0.003	0.014	65.588	67.783	52.636	66.055	55.516	62.372	72.830	96.172
rs2325744	0.023	0.090	0.018	0.011	0.000	0.006	0.002	0.014	65.611	67.873	52.654	66.066	55.516	62.378	72.832	96.186
rs10200021	0.021	0.083	0.017	0.010	0.000	0.006	0.000	0.014	65.632	67.956	52.671	66.076	55.516	62.384	72.832	96.200
rs9884282	0.019	0.075	0.015	0.010	0.000	0.005	0.002	0.014	65.651	68.031	52.686	66.086	55.516	62.389	72.834	96.213
rs908511	0.020	0.081	0.016	0.010	0.000	0.006	0.000	0.014	65.671	68.112	52.703	66.096	55.516	62.395	72.834	96.227
rs4439944	0.018	0.074	0.015	0.010	0.000	0.005	0.002	0.014	65.689	68.186	52.718	66.105	55.516	62.400	72.836	96.241
rs12447542	0.020	0.080	0.016	0.010	0.000	0.006	0.000	0.014	65.710	68.267	52.734	66.116	55.516	62.405	72.836	96.255
rs1381166	0.022	0.087	0.018	0.010	0.000	0.006	0.001	0.014	65.732	68.354	52.752	66.126	55.516	62.411	72.837	96.268
rs734434	0.019	0.078	0.016	0.010	0.000	0.005	0.000	0.014	65.751	68.432	52.768	66.136	55.516	62.417	72.838	96.282
rs7952698	0.018	0.072	0.015	0.010	0.000	0.005	0.004	0.014	65.769	68.504	52.782	66.145	55.516	62.422	72.842	96.296
rs11645793	0.020	0.080	0.016	0.010	0.000	0.005	0.000	0.014	65.789	68.584	52.798	66.155	55.516	62.427	72.842	96.309
rs10821160	0.255	0.004	0.000	0.008	0.056	0.067	0.001	0.014	66.043	68.588	52.799	66.163	55.572	62.494	72.842	96.323
rs1969260	0.018	0.073	0.015	0.010	0.000	0.005	0.003	0.014	66.061	68.661	52.813	66.173	55.572	62.499	72.845	96.336
rs12550426	0.019	0.076	0.016	0.010	0.000	0.005	0.001	0.013	66.080	68.737	52.829	66.182	55.572	62.504	72.846	96.350
rs7176023	0.018	0.072	0.015	0.010	0.000	0.005	0.003	0.013	66.098	68.809	52.844	66.192	55.572	62.509	72.849	96.363
rs10950503	0.128	0.027	0.000	0.002	0.007	0.158	0.173	0.013	66.226	68.836	52.844	66.194	55.579	62.667	73.021	96.377
rs544761	0.023	0.004	0.064	0.262	0.317	0.030	0.022	0.013	66.249	68.840	52.908	66.457	55.896	62.697	73.044	96.390
rs13070808	0.064	0.030	0.076	0.019	0.081	0.129	0.002	0.013	66.313	68.870	52.984	66.476	55.977	62.826	73.045	96.403
rs3857431	0.022	0.009	0.604	0.013	0.000	0.134	0.099	0.013	66.335	68.879	53.588	66.489	55.977	62.960	73.145	96.417
rs1562058	0.022	0.086	0.017	0.010	0.000	0.006	0.002	0.013	66.357	68.965	53.605	66.499	55.978	62.966	73.146	96.430
rs801089	0.129	0.029	0.000	0.009	0.052	0.005	0.001	0.013	66.486	68.994	53.605	66.509	56.030	62.971	73.147	96.443
rs2038881	0.019	0.077	0.016	0.010	0.000	0.005	0.000	0.013	66.505	69.071	53.621	66.518	56.030	62.976	73.147	96.457
rs4842534	0.017	0.071	0.014	0.009	0.000	0.005	0.003	0.013	66.522	69.141	53.635	66.528	56.030	62.981	73.150	96.470
rs2487144	0.007	0.002	0.001	0.007	0.443	0.001	0.009	0.013	66.529	69.143	53.636	66.535	56.473	62.982	73.159	96.483
rs302338	0.018	0.074	0.015	0.010	0.000	0.005	0.001	0.013	66.547	69.217	53.651	66.544	56.473	62.987	73.160	96.496
rs2116693	0.057	0.096	0.014	0.016	0.004	0.004	0.023	0.013	66.604	69.314	53.665	66.560	56.477	62.990	73.183	96.509
rs7775145	0.021	0.082	0.016	0.010	0.000	0.006	0.000	0.013	66.624	69.395	53.681	66.570	56.477	62.996	73.183	96.523
rs2222893	0.018	0.073	0.015	0.009	0.000	0.005	0.001	0.013	66.643	69.469	53.696	66.579	56.477	63.001	73.184	96.536
rs356118	0.018	0.073	0.015	0.009	0.000	0.005	0.001	0.013	66.661	69.542	53.711	66.589	56.477	63.006	73.185	96.549
rs9397510	0.018	0.074	0.015	0.010	0.000	0.005	0.001	0.013	66.679	69.616	53.726	66.598	56.477	63.011	73.186	96.562
rs11009149	0.017	0.071	0.014	0.009	0.000	0.005	0.002	0.013	66.696	69.686	53.740	66.608	56.477	63.016	73.189	96.575
rs383883	0.031	0.010	0.013	0.000	0.011	0.234	0.074	0.013	66.727	69.696	53.754	66.608	56.487	63.250	73.263	96.588
rs7953911	0.030	0.013	0.012	0.000	0.010	0.238	0.063	0.013	66.757	69.709	53.766	66.608	56.498	63.488	73.326	96.601
rs12216384	0.081	0.143	0.001	0.268	0.003	0.005	0.005	0.013	66.838	69.852	53.767	66.875	56.501	63.493	73.331	96.614
rs6045692	0.018	0.072	0.015	0.009	0.000	0.005	0.001	0.013	66.856	69.925	53.782	66.885	56.501	63.498	73.332	96.627
rs6019879	0.067	0.123	0.018	0.016	0.001	0.005	0.003	0.013	66.923	70.048	53.800	66.901	56.502	63.503	73.335	96.640
rs1058741	0.018	0.072	0.015	0.009	0.000	0.005	0.001	0.013	66.941	70.121	53.815	66.911	56.502	63.508	73.336	96.653
rs1205882	0.020	0.080	0.016	0.010	0.000	0.006	0.000	0.013	66.961	70.201	53.831	66.920	56.502	63.514	73.337	96.666
rs210170	0.079	0.114	0.019	0.010	0.001	0.007	0.018	0.013	67.040	70.315	53.850	66.931	56.503	63.521	73.355	96.678
rs6795615	0.029	0.014	0.025	0.001	0.057	0.030	0.002	0.013	67.069	70.329	53.876	66.931	56.560	63.550	73.357	96.691
rs1397548	0.001	0.154	0.305	0.053	0.004	0.172	0.121	0.013	67.070	70.483	54.181	66.984	56.564	63.722	73.478	96.704
rs2948286	0.019	0.075	0.015	0.009	0.000	0.005	0.000	0.013	67.088	70.558	54.196	66.993	56.564	63.727	73.478	96.717
rs17288954	0.050	0.001	0.016	0.032	0.504	0.059	0.037	0.013	67.138	70.559	54.212	67.025	57.068	63.786	73.516	96.729
rs199931	0.028	0.014	0.024	0.000	0.055	0.029	0.002	0.013	67.165	70.572	54.236	67.026	57.123	63.815	73.517	96.742
rs7609179	0.032	0.016	0.021	0.000	0.051	0.024	0.002	0.013	67.198	70.588	54.258	67.026	57.174	63.839	73.519	96.755
rs1926501	0.018	0.073	0.015	0.009	0.000	0.005	0.001	0.013	67.216	70.661	54.273	67.035	57.174	63.844	73.520	96.767
rs4737889	0.017	0.071	0.014	0.009	0.000	0.005	0.001	0.013	67.233	70.732	54.287	67.044	57.174	63.849	73.521	96.780
rs6438424	0.066	0.000	0.010	0.008	0.002	0.147	0.195	0.013	67.299	70.732	54.297	67.052	57.176	63.995	73.716	96.793
rs17834203	0.072	0.084	0.020	0.014	0.316	0.010	0.014	0.013	67.371	70.815	54.317	67.066	57.492	64.005	73.729	96.805
rs12061856	0.069	0.096	0.016	0.009	0.001	0.006	0.003	0.013	67.440	70.911	54.333	67.075	57.493	64.011	73.732	96.818
rs1449282	0.018	0.073	0.015	0.009	0.000	0.005	0.000	0.013	67.458	70.983	54.348	67.085	57.493	64.016	73.733	96.830
rs11638788	0.017	0.068	0.014	0.009	0.000	0.005	0.002	0.013	67.475	71.052	54.362	67.094	57.493	64.020	73.735	96.843
rs535509	0.018	0.072	0.015	0.009	0.000	0.005	0.000	0.013	67.492	71.124	54.376	67.103	57.493	64.025	73.735	96.855
rs617137	0.017	0.069	0.014	0.009	0.000	0.005	0.002	0.012	67.509	71.193	54.390	67.112	57.493	64.030	73.737	96.868
rs6067474	0.066	0.092	0.008	0.000	0.023	0.052	0.000	0.012	67.575	71.284	54.398	67.112	57.517	64.082	73.737	96.880
rs6577909	0.064	0.003	0.008	0.003	0.001	0.149	0.134	0.012	67.639	71.288	54.406	67.115	57.518	64.231	73.871	96.893
rs11142700	0.017	0.068	0.014	0.009	0.000	0.005	0.002	0.012	67.656	71.356	54.420	67.123	57.518	64.236	73.873	96.905
rs35521	0.075	0.100	0.011	0.000	0.030	0.047	0.001	0.012	67.731	71.455	54.431	67.124	57.548	64.283	73.874	96.918
rs578001	0.078	0.108	0.018	0.012	0.003	0.006	0.003	0.012	67.810	71.563	54.449	67.135	57.550	64.289	73.876	96.930
rs4912762	0.032	0.012	0.022	0.000	0.050	0.024	0.000	0.012	67.842	71.575	54.472	67.136	57.601	64.313	73.877	96.942
rs2284636	0.017	0.070	0.014	0.009	0.000	0.005	0.001	0.012	67.859	71.646	54.486	67.145	57.601	64.318	73.878	96.955
rs941519	0.067	0.118	0.018	0.018	0.003	0.005	0.012	0.012	67.926	71.763	54.504	67.163	57.604	64.322	73.890	96.967
rs1288157	0.029	0.009	0.012	0.000	0.010	0.220	0.071	0.012	67.955	71.773	54.516	67.163	57.614	64.543	73.961	96.979
rs948536	0.046	0.017	0.032	0.001	0.072	0.034	0.001	0.012	68.001	71.790	54.548	67.163	57.685	64.577	73.962	96.992
rs12568497	0.017	0.069	0.014	0.009	0.000	0.005	0.001	0.012	68.018	71.859	54.562	67.172	57.685	64.581	73.963	97.004
rs3856038	0.099	0.039	0.099	0.024	0.098	0.160	0.005	0.012	68.117	71.897	54.661	67.197	57.783	64.741	73.967	97.016
rs1144708	0.054	0.149	0.000	0.323	0.030	0.012	0.306	0.012	68.171	72.046	54.661	67.519	57.813	64.753	74.273	97.028
rs9925393	0.017	0.070	0.014	0.009	0.000	0.005	0.000	0.012	68.188	72.117	54.675	67.528	57.813	64.758	74.274	97.041
rs4255905	0.017	0.069	0.014	0.009	0.000	0.005	0.001	0.012	68.205	72.186	54.689	67.537	57.813	64.763	74.275	97.053
rs1014268	0.060	0.086	0.007	0.000	0.020	0.054	0.000	0.012	68.265	72.271	54.695	67.537	57.833	64.817	74.275	97.065
rs732797	0.017	0.069	0.014	0.009	0.000	0.005	0.001	0.012	68.282	72.340	54.709	67.546	57.833	64.821	74.276	97.077
rs11135569	0.033	0.016	0.022	0.000	0.051	0.024	0.002	0.012	68.314	72.356	54.731	67.546	57.884	64.845	74.278	97.089
rs12668057	0.047	0.023	0.031	0.000	0.074	0.035	0.002	0.012	68.362	72.379	54.762	67.546	57.958	64.880	74.280	97.101
rs17226647	0.016	0.067	0.014	0.009	0.000	0.005	0.002	0.012	68.378	72.446	54.776	67.555	57.958	64.885	74.281	97.113
rs1559041	0.127	0.037	0.000	0.011	0.049	0.003	0.012	0.012	68.505	72.483	54.776	67.566	58.007	64.888	74.293	97.126
rs41590	0.037	0.018	0.024	0.000	0.058	0.027	0.002	0.012	68.542	72.502	54.800	67.566	58.065	64.915	74.295	97.138
rs10514364	0.030	0.005	0.013	0.000	0.010	0.202	0.086	0.012	68.572	72.507	54.813	67.566	58.075	65.117	74.382	97.149
rs12134172	0.067	0.000	0.011	0.003	0.046	0.018	0.132	0.012	68.639	72.507	54.824	67.569	58.120	65.136	74.513	97.161
rs1694933	0.044	0.000	0.016	0.029	0.463	0.056	0.029	0.012	68.683	72.507	54.840	67.598	58.583	65.191	74.542	97.172
rs740416	0.080	0.114	0.020	0.012	0.002	0.007	0.001	0.012	68.763	72.621	54.859	67.609	58.585	65.198	74.543	97.184
rs1864180	0.027	0.011	0.011	0.000	0.009	0.209	0.059	0.012	68.789	72.632	54.871	67.609	58.594	65.407	74.601	97.196
rs10942858	0.066	0.001	0.004	0.004	0.056	0.010	0.076	0.012	68.855	72.633	54.875	67.613	58.650	65.417	74.678	97.207
rs13357659	0.075	0.000	0.011	0.007	0.083	0.022	0.064	0.011	68.931	72.633	54.886	67.620	58.734	65.439	74.742	97.219
rs13233308	0.037	0.099	0.003	0.469	0.028	0.008	0.113	0.011	68.968	72.732	54.889	68.089	58.762	65.446	74.854	97.230
rs7645942	0.032	0.016	0.021	0.000	0.050	0.024	0.002	0.011	69.000	72.748	54.910	68.089	58.813	65.470	74.856	97.241
rs796643	0.153	0.008	0.070	0.028	0.060	0.128	0.045	0.011	69.153	72.756	54.980	68.117	58.873	65.598	74.900	97.253
rs17606308	0.036	0.033	0.005	0.006	0.008	0.001	0.207	0.011	69.189	72.788	54.986	68.123	58.881	65.599	75.107	97.264
rs10196501	0.137	0.029	0.002	0.001	0.023	0.060	0.131	0.011	69.326	72.817	54.988	68.124	58.904	65.659	75.238	97.276
rs8019741	0.032	0.016	0.021	0.000	0.050	0.023	0.002	0.011	69.357	72.833	55.009	68.124	58.954	65.683	75.240	97.287
rs6741535	0.033	0.016	0.022	0.000	0.052	0.025	0.002	0.011	69.391	72.849	55.031	68.124	59.006	65.707	75.241	97.298
rs8006227	0.029	0.005	0.013	0.000	0.009	0.197	0.083	0.011	69.420	72.855	55.043	68.124	59.015	65.904	75.325	97.310
rs1575013	0.018	0.006	0.488	0.010	0.000	0.107	0.086	0.011	69.438	72.861	55.531	68.133	59.015	66.011	75.411	97.321
rs149971	0.049	0.134	0.000	0.307	0.028	0.011	0.268	0.011	69.487	72.995	55.531	68.440	59.043	66.022	75.679	97.332
rs17535998	0.047	0.002	0.011	0.027	0.419	0.045	0.055	0.011	69.534	72.997	55.542	68.468	59.462	66.066	75.734	97.344
rs10180540	0.100	0.140	0.024	0.018	0.006	0.007	0.057	0.011	69.634	73.138	55.566	68.485	59.468	66.074	75.791	97.355
rs13210967	0.028	0.007	0.012	0.000	0.009	0.197	0.074	0.011	69.661	73.144	55.578	68.485	59.477	66.271	75.865	97.366
rs27643	0.028	0.005	0.012	0.000	0.009	0.192	0.081	0.011	69.690	73.150	55.590	68.486	59.486	66.462	75.946	97.377
rs6761891	0.055	0.000	0.011	0.002	0.042	0.017	0.096	0.011	69.744	73.150	55.601	68.488	59.528	66.480	76.042	97.388
rs4749821	0.025	0.011	0.012	0.001	0.011	0.250	0.066	0.011	69.769	73.161	55.613	68.488	59.539	66.730	76.108	97.400
rs2074301	0.024	0.014	0.012	0.001	0.011	0.254	0.056	0.011	69.793	73.175	55.625	68.489	59.549	66.984	76.164	97.411
rs4141825	0.069	0.093	0.016	0.011	0.003	0.005	0.011	0.011	69.863	73.268	55.641	68.500	59.552	66.989	76.175	97.422
rs2281595	0.026	0.012	0.023	0.000	0.051	0.027	0.002	0.011	69.888	73.280	55.663	68.500	59.603	67.015	76.176	97.433
rs10994397	0.059	0.104	0.015	0.017	0.004	0.004	0.033	0.011	69.948	73.384	55.679	68.517	59.607	67.019	76.210	97.444
rs10276352	0.135	0.058	0.000	0.020	0.056	0.003	0.029	0.011	70.082	73.442	55.679	68.538	59.663	67.023	76.239	97.454
rs4812319	0.098	0.154	0.027	0.013	0.000	0.010	0.052	0.011	70.180	73.596	55.706	68.551	59.663	67.032	76.291	97.465
rs6065484	0.031	0.015	0.021	0.000	0.049	0.023	0.002	0.011	70.212	73.612	55.726	68.551	59.712	67.055	76.292	97.476
rs2111581	0.031	0.015	0.020	0.000	0.049	0.023	0.002	0.011	70.243	73.627	55.747	68.551	59.761	67.078	76.294	97.487
rs12599827	0.027	0.005	0.013	0.001	0.011	0.230	0.093	0.011	70.270	73.632	55.760	68.552	59.772	67.308	76.386	97.497
rs455527	0.028	0.004	0.012	0.000	0.009	0.179	0.086	0.011	70.298	73.636	55.772	68.552	59.781	67.487	76.472	97.508
rs12749	0.034	0.017	0.022	0.000	0.053	0.025	0.002	0.010	70.332	73.653	55.795	68.552	59.834	67.512	76.474	97.518
rs10473594	0.035	0.017	0.023	0.000	0.055	0.026	0.002	0.010	70.367	73.670	55.818	68.552	59.889	67.538	76.475	97.529
rs1862054	0.059	0.075	0.013	0.009	0.003	0.004	0.024	0.010	70.425	73.745	55.831	68.561	59.892	67.542	76.499	97.539
rs7195732	0.026	0.006	0.011	0.000	0.009	0.182	0.068	0.010	70.451	73.751	55.842	68.561	59.901	67.724	76.567	97.550
rs1863005	0.032	0.012	0.022	0.000	0.050	0.024	0.001	0.010	70.483	73.763	55.864	68.562	59.950	67.748	76.568	97.560
rs12871890	0.105	0.041	0.001	0.051	0.181	0.025	0.025	0.010	70.588	73.803	55.865	68.613	60.131	67.773	76.593	97.571
rs10002765	0.031	0.015	0.020	0.000	0.048	0.023	0.002	0.010	70.619	73.819	55.885	68.613	60.180	67.796	76.595	97.581
rs1837470	0.025	0.008	0.012	0.001	0.010	0.231	0.072	0.010	70.644	73.827	55.898	68.614	60.190	68.027	76.666	97.591
rs8056764	0.080	0.108	0.010	0.000	0.029	0.059	0.000	0.010	70.723	73.935	55.908	68.614	60.219	68.086	76.667	97.601
rs11155820	0.047	0.018	0.025	0.000	0.060	0.026	0.001	0.010	70.770	73.953	55.933	68.614	60.280	68.112	76.667	97.612
rs153602	0.048	0.113	0.750	0.031	0.017	0.002	0.062	0.010	70.819	74.066	56.683	68.645	60.296	68.113	76.730	97.622
rs4919691	0.093	0.144	0.025	0.013	0.001	0.009	0.017	0.010	70.912	74.210	56.708	68.658	60.297	68.122	76.746	97.632
rs11632852	0.069	0.001	0.005	0.003	0.060	0.012	0.073	0.010	70.981	74.211	56.713	68.662	60.357	68.134	76.819	97.642
rs9522086	0.025	0.006	0.010	0.000	0.008	0.176	0.063	0.010	71.005	74.217	56.723	68.662	60.365	68.310	76.882	97.652
rs764304	0.066	0.000	0.086	0.385	0.020	0.023	0.002	0.010	71.071	74.217	56.809	69.047	60.385	68.333	76.884	97.662
rs11780471	0.046	0.008	0.005	0.023	0.325	0.028	0.096	0.010	71.117	74.225	56.814	69.070	60.709	68.361	76.979	97.672
rs2249246	0.027	0.004	0.013	0.001	0.011	0.214	0.098	0.010	71.144	74.228	56.827	69.071	60.720	68.575	77.078	97.682
rs17403807	0.145	0.049	0.004	0.000	0.025	0.076	0.069	0.010	71.288	74.277	56.831	69.072	60.745	68.651	77.147	97.692
rs1004587	0.055	0.061	0.011	0.433	0.002	0.002	0.163	0.010	71.343	74.338	56.841	69.505	60.746	68.653	77.309	97.702
rs4378028	0.026	0.004	0.011	0.000	0.008	0.169	0.079	0.010	71.369	74.342	56.853	69.505	60.755	68.821	77.388	97.712
rs3744251	0.026	0.013	0.023	0.000	0.051	0.027	0.002	0.010	71.395	74.355	56.875	69.505	60.806	68.848	77.390	97.722
rs767943	0.064	0.030	0.076	0.020	0.086	0.129	0.002	0.010	71.459	74.384	56.952	69.525	60.892	68.977	77.392	97.732
rs11152349	0.109	0.032	0.038	0.313	0.019	0.007	0.151	0.010	71.568	74.417	56.989	69.838	60.911	68.984	77.543	97.742
rs10180264	0.034	0.016	0.029	0.001	0.066	0.034	0.002	0.010	71.602	74.433	57.019	69.839	60.977	69.018	77.545	97.752
rs1784493	0.038	0.018	0.025	0.000	0.059	0.027	0.002	0.010	71.640	74.451	57.043	69.839	61.036	69.046	77.547	97.761
rs780404	0.023	0.007	0.010	0.000	0.008	0.172	0.057	0.010	71.664	74.458	57.053	69.839	61.044	69.217	77.604	97.771
rs11001475	0.072	0.097	0.017	0.012	0.004	0.005	0.046	0.010	71.736	74.555	57.070	69.851	61.048	69.223	77.651	97.781
rs10842244	0.025	0.065	0.007	0.493	0.024	0.005	0.038	0.010	71.761	74.620	57.077	70.344	61.072	69.227	77.688	97.790
rs10922903	0.038	0.001	0.011	0.023	0.369	0.042	0.032	0.010	71.798	74.621	57.088	70.367	61.441	69.270	77.720	97.800
rs7562080	0.030	0.214	0.639	0.048	0.010	0.002	0.000	0.010	71.828	74.835	57.727	70.415	61.452	69.272	77.720	97.810
rs6872863	0.043	0.004	0.013	0.039	0.457	0.053	0.061	0.010	71.871	74.839	57.740	70.454	61.909	69.324	77.781	97.819
rs4234951	0.023	0.008	0.011	0.001	0.010	0.215	0.067	0.010	71.894	74.847	57.751	70.455	61.919	69.539	77.849	97.829
rs6993494	0.000	0.145	0.347	0.052	0.004	0.180	0.092	0.010	71.894	74.991	58.098	70.506	61.922	69.719	77.941	97.838
rs9538098	0.023	0.061	0.008	0.500	0.023	0.004	0.030	0.009	71.918	75.052	58.106	71.006	61.946	69.723	77.971	97.848
rs4947694	0.027	0.192	0.527	0.040	0.010	0.000	0.000	0.009	71.945	75.244	58.632	71.046	61.955	69.723	77.971	97.857
rs17178205	0.128	0.036	0.000	0.005	0.031	0.124	0.089	0.009	72.074	75.281	58.633	71.052	61.986	69.847	78.061	97.867
rs1334962	0.026	0.178	0.456	0.034	0.009	0.001	0.000	0.009	72.099	75.458	59.088	71.086	61.995	69.848	78.061	97.876
rs7016483	0.023	0.006	0.010	0.000	0.008	0.164	0.057	0.009	72.122	75.465	59.098	71.086	62.003	70.012	78.118	97.885
rs12122027	0.067	0.000	0.009	0.001	0.040	0.014	0.108	0.009	72.189	75.465	59.107	71.087	62.043	70.026	78.226	97.895
rs4667641	0.030	0.219	0.682	0.051	0.010	0.005	0.000	0.009	72.219	75.684	59.789	71.138	62.053	70.031	78.226	97.904
rs6731462	0.041	0.016	0.022	0.000	0.052	0.023	0.000	0.009	72.260	75.699	59.811	71.138	62.105	70.054	78.226	97.913
rs2226993	0.026	0.013	0.023	0.000	0.052	0.027	0.002	0.009	72.286	75.712	59.834	71.138	62.157	70.081	78.228	97.923
rs11847439	0.023	0.006	0.010	0.000	0.007	0.161	0.058	0.009	72.309	75.718	59.843	71.138	62.164	70.242	78.286	97.932
rs10894268	0.032	0.086	0.001	0.328	0.022	0.007	0.122	0.009	72.341	75.804	59.844	71.467	62.187	70.248	78.408	97.941
rs1010360	0.022	0.006	0.009	0.000	0.007	0.159	0.056	0.009	72.364	75.810	59.854	71.467	62.194	70.408	78.464	97.950
rs17372719	0.027	0.194	0.554	0.042	0.010	0.001	0.000	0.009	72.391	76.004	60.408	71.508	62.204	70.408	78.464	97.959
rs687928	0.025	0.012	0.022	0.000	0.049	0.026	0.002	0.009	72.416	76.016	60.430	71.509	62.253	70.434	78.466	97.968
rs17752199	0.038	0.018	0.025	0.000	0.059	0.028	0.002	0.009	72.454	76.034	60.455	71.509	62.312	70.462	78.467	97.977
rs12904384	0.012	0.067	0.016	0.034	0.198	0.348	0.134	0.009	72.466	76.101	60.471	71.543	62.510	70.810	78.601	97.986
rs3850610	0.037	0.002	0.008	0.021	0.316	0.033	0.048	0.009	72.503	76.103	60.479	71.564	62.827	70.843	78.649	97.995
rs1973505	0.046	0.016	0.001	0.019	0.248	0.016	0.151	0.009	72.549	76.119	60.480	71.583	63.074	70.858	78.800	98.004
rs1253439	0.073	0.104	0.018	0.011	0.002	0.006	0.006	0.009	72.622	76.223	60.498	71.594	63.077	70.864	78.806	98.013
rs12494658	0.003	0.150	0.000	0.002	0.003	0.243	0.085	0.009	72.625	76.373	60.498	71.597	63.080	71.107	78.892	98.021
rs6928877	0.032	0.015	0.021	0.000	0.049	0.023	0.001	0.009	72.657	76.388	60.519	71.597	63.129	71.130	78.893	98.030
rs12613775	0.047	0.018	0.026	0.000	0.061	0.027	0.001	0.009	72.704	76.407	60.545	71.597	63.191	71.157	78.894	98.039
rs17673922	0.010	0.391	0.452	0.042	0.008	0.011	0.104	0.009	72.715	76.798	60.997	71.639	63.198	71.167	78.998	98.048
rs9383219	0.031	0.015	0.020	0.000	0.048	0.022	0.001	0.009	72.746	76.813	61.017	71.639	63.246	71.190	79.000	98.056
rs762855	0.090	0.003	0.004	0.006	0.072	0.012	0.121	0.009	72.836	76.815	61.021	71.644	63.318	71.202	79.121	98.065
rs7527271	0.036	0.054	0.008	0.014	0.009	0.001	0.280	0.009	72.871	76.869	61.029	71.658	63.328	71.203	79.400	98.074
rs10927025	0.039	0.005	0.005	0.020	0.287	0.026	0.071	0.009	72.910	76.874	61.034	71.678	63.615	71.229	79.471	98.082
rs10047892	0.040	0.016	0.022	0.000	0.051	0.022	0.000	0.009	72.950	76.890	61.055	71.678	63.666	71.251	79.472	98.091
rs10129426	0.209	0.012	0.367	0.007	0.050	0.216	0.001	0.009	73.159	76.902	61.422	71.685	63.716	71.467	79.473	98.099
rs7140494	0.155	0.054	0.009	0.002	0.043	0.058	0.099	0.009	73.314	76.956	61.430	71.687	63.759	71.525	79.572	98.108
rs900123	0.025	0.177	0.500	0.038	0.009	0.000	0.000	0.008	73.339	77.133	61.930	71.725	63.767	71.525	79.572	98.116
rs1316842	0.025	0.012	0.022	0.000	0.049	0.025	0.002	0.008	73.364	77.145	61.952	71.725	63.816	71.551	79.574	98.125
rs17013345	0.029	0.014	0.019	0.000	0.045	0.021	0.001	0.008	73.393	77.159	61.971	71.725	63.861	71.572	79.575	98.133
rs2779149	0.030	0.015	0.019	0.000	0.046	0.021	0.001	0.008	73.423	77.174	61.990	71.725	63.907	71.593	79.577	98.142
rs679309	0.046	0.004	0.007	0.004	0.000	0.147	0.103	0.008	73.469	77.177	61.997	71.729	63.907	71.740	79.680	98.150
rs2546369	0.060	0.000	0.078	0.351	0.018	0.021	0.002	0.008	73.528	77.177	62.075	72.081	63.925	71.761	79.682	98.159
rs548824	0.121	0.019	0.001	0.008	0.054	0.006	0.000	0.008	73.649	77.197	62.076	72.088	63.979	71.767	79.682	98.167
rs6079536	0.031	0.038	0.558	0.800	0.025	0.221	0.007	0.008	73.680	77.235	62.634	72.888	64.004	71.988	79.689	98.175
rs12207884	0.054	0.021	0.030	0.000	0.072	0.032	0.001	0.008	73.735	77.256	62.664	72.888	64.076	72.020	79.690	98.184
rs10883553	0.021	0.005	0.010	0.001	0.009	0.184	0.070	0.008	73.756	77.261	62.675	72.889	64.085	72.204	79.759	98.192
rs2134318	0.000	0.003	0.001	0.003	0.003	0.000	0.358	0.008	73.756	77.264	62.675	72.892	64.088	72.204	80.117	98.200
rs10497213	0.058	0.083	0.009	0.000	0.025	0.045	0.000	0.008	73.814	77.347	62.685	72.892	64.113	72.249	80.118	98.208
rs4706301	0.036	0.004	0.005	0.019	0.277	0.026	0.060	0.008	73.850	77.351	62.690	72.910	64.390	72.275	80.178	98.217
rs12001095	0.073	0.000	0.009	0.001	0.039	0.013	0.087	0.008	73.923	77.351	62.699	72.911	64.429	72.288	80.265	98.225
rs4877145	0.025	0.064	0.003	0.348	0.020	0.005	0.064	0.008	73.947	77.415	62.702	73.259	64.448	72.293	80.329	98.233
rs1749845	0.030	0.015	0.019	0.000	0.046	0.022	0.001	0.008	73.978	77.430	62.721	73.259	64.495	72.314	80.330	98.241
rs10754049	0.020	0.052	0.006	0.423	0.020	0.004	0.027	0.008	73.998	77.482	62.728	73.682	64.514	72.318	80.357	98.249
rs1417713	0.036	0.004	0.005	0.018	0.270	0.025	0.062	0.008	74.034	77.486	62.733	73.700	64.785	72.343	80.419	98.257
rs2856234	0.021	0.392	0.002	0.526	0.145	0.015	0.032	0.008	74.055	77.878	62.734	74.227	64.930	72.358	80.451	98.265
rs2650000	0.021	0.003	0.011	0.001	0.009	0.176	0.079	0.008	74.076	77.882	62.745	74.228	64.939	72.534	80.530	98.273
rs17647013	0.020	0.004	0.010	0.001	0.008	0.178	0.069	0.008	74.097	77.886	62.755	74.228	64.947	72.713	80.599	98.281
rs10789368	0.721	0.001	0.089	0.117	0.255	0.002	0.000	0.008	0.721	0.001	0.089	0.117	0.255	0.002	0.000	0.008
rs843093	0.038	0.018	0.025	0.000	0.059	0.028	0.002	0.008	74.857	77.905	62.869	74.345	65.261	72.742	80.601	98.297
rs546126	0.037	0.006	0.004	0.018	0.257	0.022	0.077	0.008	74.894	77.911	62.873	74.363	65.518	72.764	80.678	98.306
rs3747581	0.000	0.000	0.000	0.000	0.004	0.000	0.400	0.008	74.894	77.911	62.873	74.363	65.522	72.764	81.078	98.313
rs10938369	0.029	0.014	0.019	0.000	0.045	0.021	0.001	0.008	74.923	77.925	62.892	74.363	65.567	72.785	81.079	98.321
rs10859752	0.031	0.113	0.001	0.338	0.025	0.007	0.155	0.008	74.954	78.038	62.893	74.701	65.592	72.792	81.234	98.329
rs4698920	0.024	0.200	0.580	0.035	0.011	0.000	0.000	0.008	74.978	78.238	63.473	74.736	65.603	72.792	81.234	98.337
rs1106248	0.024	0.012	0.021	0.000	0.048	0.025	0.002	0.008	75.002	78.250	63.495	74.736	65.650	72.817	81.236	98.345
rs9539536	0.023	0.011	0.255	0.730	0.023	0.111	0.008	0.008	75.026	78.261	63.750	75.467	65.673	72.928	81.244	98.353
rs2149364	0.074	0.129	0.006	0.000	0.017	0.136	0.000	0.008	75.100	78.390	63.755	75.467	65.690	73.064	81.244	98.361
rs4121401	0.069	0.006	0.003	0.010	0.062	0.010	0.123	0.008	75.169	78.396	63.758	75.476	65.752	73.074	81.367	98.369
rs19334	0.020	0.004	0.010	0.001	0.008	0.174	0.066	0.008	75.189	78.401	63.768	75.477	65.760	73.248	81.433	98.376
rs10817933	0.054	0.002	0.005	0.006	0.055	0.012	0.068	0.008	75.243	78.402	63.773	75.484	65.815	73.261	81.501	98.384
rs2204916	0.023	0.085	0.006	0.456	0.025	0.004	0.059	0.008	75.266	78.487	63.779	75.940	65.840	73.265	81.560	98.392
rs2202769	0.024	0.012	0.021	0.000	0.048	0.025	0.002	0.008	75.290	78.498	63.800	75.940	65.888	73.290	81.562	98.400
rs17199009	0.085	0.040	0.083	0.016	0.093	0.138	0.003	0.008	75.375	78.538	63.884	75.956	65.981	73.428	81.564	98.408
rs10872606	0.031	0.015	0.026	0.001	0.060	0.031	0.002	0.008	75.406	78.553	63.910	75.956	66.040	73.458	81.566	98.415
rs4800217	0.019	0.070	0.011	0.536	0.025	0.003	0.024	0.008	75.425	78.623	63.921	76.492	66.065	73.461	81.591	98.423
rs1573025	0.035	0.004	0.010	0.032	0.372	0.043	0.050	0.008	75.459	78.626	63.931	76.524	66.438	73.505	81.641	98.431
rs6684085	0.021	0.055	0.004	0.358	0.019	0.004	0.043	0.008	75.481	78.682	63.935	76.882	66.456	73.509	81.684	98.438
rs6543247	0.212	0.002	0.000	0.013	0.037	0.111	0.005	0.008	75.693	78.684	63.936	76.894	66.493	73.619	81.689	98.446
rs3783324	0.085	0.012	0.002	0.013	0.069	0.010	0.180	0.008	75.778	78.696	63.937	76.907	66.562	73.629	81.869	98.454
rs12724110	0.029	0.014	0.019	0.000	0.045	0.021	0.001	0.008	75.807	78.710	63.956	76.907	66.607	73.650	81.871	98.461
rs6980603	0.022	0.176	0.465	0.027	0.010	0.001	0.000	0.008	75.829	78.886	64.422	76.934	66.617	73.651	81.871	98.469
rs1437785	0.032	0.002	0.006	0.017	0.270	0.028	0.040	0.008	75.861	78.887	64.428	76.952	66.887	73.679	81.911	98.477
rs17323877	0.043	0.016	0.030	0.001	0.069	0.033	0.001	0.008	75.904	78.904	64.458	76.952	66.956	73.712	81.912	98.484
rs11790280	0.030	0.014	0.025	0.001	0.058	0.030	0.002	0.008	75.934	78.918	64.484	76.953	67.014	73.742	81.914	98.492
rs10277004	0.011	0.315	0.408	0.046	0.005	0.001	0.082	0.008	75.945	79.233	64.891	76.999	67.019	73.743	81.995	98.499
rs755409	0.030	0.001	0.008	0.017	0.276	0.030	0.030	0.008	75.975	79.234	64.899	77.016	67.296	73.773	82.026	98.507
rs6850591	0.034	0.016	0.022	0.000	0.051	0.024	0.001	0.007	76.008	79.250	64.921	77.016	67.347	73.797	82.027	98.514
rs11024256	0.021	0.001	0.011	0.001	0.008	0.158	0.091	0.007	76.030	79.251	64.932	77.017	67.355	73.955	82.118	98.522
rs996114	0.068	0.003	0.003	0.001	0.026	0.007	0.171	0.007	76.097	79.254	64.935	77.018	67.381	73.963	82.289	98.529
rs1484087	0.034	0.016	0.022	0.000	0.052	0.024	0.001	0.007	76.131	79.270	64.957	77.018	67.433	73.987	82.290	98.537
rs12378217	0.124	0.003	0.009	0.012	0.109	0.021	0.152	0.007	76.256	79.273	64.966	77.030	67.542	74.008	82.443	98.544
rs9527855	0.073	0.000	0.010	0.001	0.045	0.016	0.109	0.007	76.329	79.273	64.977	77.030	67.587	74.025	82.552	98.552
rs752183	0.018	0.069	0.010	0.506	0.024	0.003	0.027	0.007	76.347	79.343	64.986	77.536	67.611	74.028	82.579	98.559
rs4744899	0.020	0.002	0.010	0.001	0.008	0.160	0.081	0.007	76.368	79.345	64.997	77.537	67.619	74.188	82.660	98.566
rs6951046	0.021	0.001	0.011	0.001	0.008	0.158	0.088	0.007	76.389	79.346	65.008	77.538	67.628	74.346	82.748	98.574
rs1496967	0.072	0.001	0.013	0.034	0.224	0.048	0.164	0.007	76.460	79.347	65.021	77.572	67.851	74.394	82.912	98.581
rs9571495	0.033	0.004	0.004	0.016	0.241	0.022	0.059	0.007	76.493	79.351	65.025	77.588	68.093	74.416	82.971	98.588
rs12232403	0.019	0.004	0.009	0.001	0.008	0.163	0.063	0.007	76.512	79.355	65.034	77.589	68.100	74.579	83.034	98.596
rs241716	0.031	0.002	0.012	0.031	0.373	0.046	0.033	0.007	76.543	79.357	65.046	77.620	68.473	74.625	83.067	98.603
rs7546928	0.261	0.051	0.001	0.017	0.096	0.009	0.003	0.007	76.804	79.407	65.047	77.637	68.569	74.635	83.070	98.610
rs10959672	0.075	0.002	0.004	0.004	0.061	0.010	0.096	0.007	76.879	79.409	65.051	77.641	68.630	74.645	83.166	98.618
rs163867	0.031	0.012	0.022	0.000	0.050	0.024	0.001	0.007	76.910	79.421	65.073	77.642	68.679	74.669	83.167	98.625
rs281377	0.032	0.004	0.004	0.016	0.234	0.021	0.059	0.007	76.942	79.425	65.076	77.657	68.914	74.690	83.226	98.632
rs10419982	0.034	0.016	0.022	0.000	0.052	0.024	0.001	0.007	76.976	79.441	65.098	77.657	68.966	74.714	83.228	98.639
rs12467836	0.029	0.014	0.019	0.000	0.045	0.021	0.001	0.007	77.006	79.456	65.117	77.657	69.011	74.735	83.229	98.646
rs6047133	0.022	0.187	0.562	0.034	0.010	0.001	0.000	0.007	77.028	79.643	65.679	77.691	69.021	74.736	83.229	98.653
rs359265	0.016	0.053	0.036	0.001	0.060	0.031	0.053	0.007	77.045	79.696	65.715	77.692	69.080	74.767	83.282	98.661
rs726281	0.025	0.012	0.022	0.000	0.049	0.025	0.002	0.007	77.070	79.707	65.736	77.692	69.129	74.792	83.284	98.668
rs4364660	0.063	0.000	0.006	0.001	0.032	0.011	0.119	0.007	77.132	79.708	65.742	77.693	69.161	74.803	83.403	98.675
rs4741169	0.082	0.122	0.011	0.000	0.029	0.084	0.000	0.007	77.215	79.830	65.753	77.693	69.191	74.886	83.403	98.682
rs12624433	0.262	0.000	0.000	0.015	0.053	0.072	0.000	0.007	77.477	79.830	65.753	77.708	69.243	74.959	83.404	98.689
rs11782215	0.038	0.135	0.471	0.013	0.262	0.435	0.006	0.007	77.515	79.965	66.224	77.721	69.506	75.394	83.410	98.696
rs1549250	0.025	0.090	0.003	0.342	0.023	0.005	0.099	0.007	77.539	80.056	66.227	78.063	69.528	75.399	83.509	98.703
rs4873211	0.025	0.212	0.714	0.044	0.010	0.009	0.000	0.007	77.564	80.267	66.941	78.107	69.539	75.408	83.509	98.709
rs7868584	0.038	0.015	0.020	0.000	0.049	0.021	0.000	0.007	77.602	80.282	66.961	78.107	69.587	75.430	83.510	98.716
rs2897464	0.018	0.003	0.009	0.001	0.007	0.154	0.065	0.007	77.620	80.285	66.971	78.108	69.595	75.583	83.575	98.723
rs10496828	0.021	0.174	0.498	0.030	0.009	0.000	0.000	0.007	77.641	80.459	67.468	78.137	69.604	75.583	83.575	98.730
rs11710654	0.034	0.016	0.022	0.000	0.052	0.024	0.001	0.007	77.675	80.475	67.490	78.137	69.656	75.607	83.577	98.737
rs2729841	0.055	0.000	0.007	0.001	0.031	0.011	0.091	0.007	77.730	80.475	67.497	78.138	69.687	75.618	83.667	98.744
rs795484	0.037	0.018	0.024	0.000	0.056	0.026	0.002	0.007	77.766	80.493	67.520	78.138	69.743	75.644	83.669	98.751
rs10196810	0.055	0.002	0.005	0.006	0.056	0.012	0.069	0.007	77.822	80.494	67.525	78.144	69.799	75.657	83.738	98.758
rs6426835	0.008	0.172	0.080	0.000	0.188	0.080	0.014	0.007	77.830	80.667	67.605	78.144	69.988	75.737	83.751	98.765
rs11842175	0.025	0.012	0.022	0.000	0.049	0.025	0.002	0.007	77.855	80.679	67.627	78.145	70.037	75.762	83.753	98.771
rs1484972	0.028	0.001	0.006	0.015	0.241	0.025	0.032	0.007	77.883	80.680	67.633	78.160	70.278	75.788	83.785	98.778
rs3847651	0.020	0.168	0.474	0.028	0.009	0.000	0.000	0.007	77.903	80.847	68.108	78.188	70.287	75.788	83.785	98.785
rs7459728	0.017	0.003	0.009	0.001	0.007	0.151	0.061	0.007	77.920	80.851	68.116	78.189	70.294	75.939	83.846	98.792
rs3764002	0.020	0.074	0.005	0.394	0.022	0.004	0.053	0.007	77.940	80.925	68.122	78.583	70.316	75.943	83.899	98.798
rs17775184	0.240	0.145	0.030	0.025	0.172	0.067	0.029	0.007	78.180	81.070	68.152	78.608	70.488	76.010	83.929	98.805
rs4671458	0.038	0.015	0.020	0.000	0.048	0.021	0.000	0.007	78.217	81.085	68.172	78.608	70.537	76.031	83.929	98.812
rs11103658	0.070	0.001	0.007	0.007	0.072	0.017	0.077	0.007	78.287	81.086	68.180	78.615	70.608	76.048	84.007	98.818
rs10866425	0.035	0.013	0.025	0.001	0.056	0.027	0.001	0.007	78.322	81.099	68.204	78.616	70.664	76.074	84.007	98.825
rs1374369	0.036	0.017	0.023	0.000	0.055	0.025	0.002	0.007	78.358	81.116	68.227	78.616	70.719	76.100	84.009	98.832
rs4320241	0.018	0.068	0.007	0.422	0.022	0.003	0.037	0.007	78.376	81.185	68.234	79.038	70.740	76.103	84.046	98.838
rs4886113	0.041	0.020	0.027	0.000	0.063	0.029	0.002	0.007	78.417	81.204	68.261	79.038	70.803	76.133	84.048	98.845
rs6909321	0.030	0.011	0.021	0.000	0.048	0.023	0.001	0.007	78.447	81.215	68.282	79.038	70.851	76.156	84.049	98.852
rs16958871	0.017	0.063	0.008	0.444	0.022	0.003	0.027	0.007	78.463	81.279	68.290	79.482	70.873	76.159	84.075	98.858
rs3856036	0.020	0.168	0.490	0.029	0.009	0.000	0.000	0.007	78.483	81.447	68.781	79.511	70.882	76.159	84.076	98.865
rs17778675	0.020	0.162	0.461	0.027	0.009	0.000	0.000	0.007	78.503	81.609	69.241	79.538	70.890	76.159	84.076	98.871
rs11666245	0.020	0.167	0.487	0.029	0.009	0.000	0.000	0.006	78.523	81.776	69.728	79.567	70.899	76.159	84.076	98.878
rs13219354	0.481	0.165	0.000	0.089	0.054	0.039	0.069	0.006	79.004	81.941	69.729	79.656	70.953	76.198	84.145	98.884
rs884285	0.181	0.012	0.001	0.004	0.021	0.082	0.248	0.006	79.185	81.953	69.730	79.660	70.974	76.280	84.393	98.891
rs2049167	0.035	0.017	0.023	0.000	0.053	0.025	0.001	0.006	79.220	81.970	69.752	79.660	71.027	76.305	84.395	98.897
rs17113817	0.070	0.032	0.067	0.011	0.063	0.109	0.002	0.006	79.290	82.002	69.819	79.671	71.091	76.414	84.397	98.904
rs4663627	0.020	0.075	0.004	0.354	0.021	0.004	0.063	0.006	79.310	82.077	69.823	80.025	71.112	76.418	84.460	98.910
rs2047134	0.016	0.044	0.086	0.574	0.009	0.006	0.033	0.006	79.326	82.121	69.909	80.599	71.121	76.424	84.492	98.916
rs836508	0.019	0.162	0.473	0.028	0.009	0.000	0.000	0.006	79.345	82.283	70.382	80.627	71.129	76.424	84.493	98.923
rs282390	0.041	0.016	0.023	0.000	0.054	0.024	0.001	0.006	79.387	82.300	70.404	80.627	71.183	76.448	84.493	98.929
rs1917717	0.074	0.000	0.014	0.002	0.052	0.020	0.089	0.006	79.460	82.300	70.418	80.629	71.235	76.468	84.582	98.935
rs7917790	0.056	0.093	0.019	0.664	0.005	0.002	0.191	0.006	79.516	82.393	70.437	81.294	71.241	76.470	84.774	98.941
rs12544273	0.020	0.164	0.487	0.029	0.009	0.000	0.000	0.006	79.536	82.557	70.925	81.322	71.249	76.470	84.774	98.948
rs16974995	0.140	0.054	0.003	0.000	0.021	0.090	0.063	0.006	79.675	82.611	70.928	81.323	71.270	76.560	84.837	98.954
rs795988	0.002	0.114	0.000	0.002	0.002	0.173	0.072	0.006	79.677	82.725	70.928	81.325	71.273	76.733	84.908	98.960
rs181093	0.024	0.011	0.020	0.000	0.046	0.024	0.001	0.006	79.701	82.736	70.948	81.325	71.319	76.757	84.910	98.967
rs6589382	0.054	0.000	0.009	0.002	0.038	0.015	0.103	0.006	79.755	82.736	70.957	81.327	71.357	76.772	85.013	98.973
rs9879150	0.033	0.011	0.004	0.025	0.262	0.024	0.091	0.006	79.788	82.747	70.961	81.353	71.618	76.796	85.104	98.979
rs10814373	0.031	0.008	0.005	0.025	0.270	0.027	0.073	0.006	79.818	82.755	70.966	81.378	71.889	76.822	85.177	98.985
rs1626773	0.009	0.069	0.041	0.001	0.063	0.037	0.081	0.006	79.827	82.823	71.007	81.379	71.952	76.859	85.258	98.991
rs7875376	0.032	0.012	0.023	0.000	0.051	0.025	0.001	0.006	79.859	82.835	71.030	81.380	72.003	76.884	85.258	98.997
rs10261179	0.059	0.137	0.344	0.037	0.026	0.296	0.001	0.006	79.918	82.972	71.373	81.417	72.029	77.180	85.259	99.003
rs1155099	0.124	0.025	0.000	0.009	0.052	0.005	0.001	0.006	80.042	82.997	71.374	81.425	72.081	77.185	85.260	99.009
rs11237269	0.075	0.139	0.022	0.023	0.005	0.006	0.082	0.006	80.117	83.136	71.396	81.448	72.086	77.191	85.342	99.015
rs4699233	0.051	0.000	0.007	0.000	0.030	0.010	0.081	0.006	80.168	83.136	71.402	81.449	72.116	77.201	85.423	99.021
rs6877767	0.068	0.002	0.006	0.007	0.068	0.015	0.083	0.006	80.236	83.138	71.408	81.456	72.184	77.216	85.506	99.027
rs13010247	0.045	0.021	0.029	0.000	0.068	0.032	0.002	0.006	80.281	83.158	71.437	81.456	72.252	77.248	85.507	99.032
rs7611085	0.071	0.000	0.090	0.387	0.022	0.025	0.002	0.006	80.352	83.159	71.527	81.844	72.275	77.273	85.509	99.038
rs921232	0.030	0.012	0.022	0.000	0.049	0.024	0.001	0.006	80.382	83.170	71.549	81.844	72.324	77.297	85.510	99.044
rs6495249	0.070	0.000	0.010	0.001	0.040	0.013	0.078	0.006	80.452	83.170	71.558	81.845	72.364	77.310	85.587	99.050
rs1088680	0.018	0.069	0.004	0.323	0.019	0.004	0.057	0.006	80.470	83.239	71.562	82.167	72.383	77.314	85.645	99.056
rs534825	0.030	0.009	0.004	0.024	0.250	0.023	0.081	0.006	80.501	83.248	71.566	82.191	72.632	77.338	85.726	99.061
rs1871345	0.067	0.006	0.012	0.006	0.000	0.238	0.155	0.006	80.568	83.254	71.578	82.197	72.633	77.575	85.881	99.067
rs12678646	0.018	0.069	0.003	0.314	0.019	0.004	0.059	0.006	80.586	83.323	71.581	82.511	72.651	77.579	85.941	99.073
rs1548882	0.040	0.019	0.026	0.000	0.061	0.029	0.002	0.006	80.626	83.342	71.607	82.511	72.713	77.607	85.942	99.079
rs744753	0.017	0.064	0.005	0.337	0.019	0.003	0.045	0.006	80.643	83.406	71.612	82.848	72.731	77.611	85.988	99.084
rs2409784	0.001	0.205	0.607	0.087	0.005	0.268	0.081	0.006	80.644	83.611	72.219	82.935	72.737	77.878	86.069	99.090
rs480958	0.026	0.004	0.007	0.024	0.269	0.030	0.042	0.006	80.670	83.614	72.226	82.959	73.006	77.909	86.111	99.095
rs7609918	0.037	0.015	0.020	0.000	0.048	0.021	0.000	0.006	80.707	83.629	72.246	82.959	73.054	77.930	86.112	99.101
rs603089	0.028	0.013	0.017	0.000	0.042	0.019	0.001	0.006	80.735	83.642	72.264	82.959	73.096	77.949	86.113	99.106
rs4301212	0.015	0.059	0.006	0.347	0.018	0.003	0.034	0.006	80.750	83.701	72.269	83.306	73.114	77.952	86.147	99.112
rs847138	0.072	0.000	0.011	0.001	0.046	0.017	0.099	0.005	80.822	83.701	72.280	83.307	73.160	77.969	86.247	99.117
rs281296	0.227	0.012	0.032	0.291	0.016	0.114	0.129	0.005	81.049	83.714	72.312	83.597	73.176	78.083	86.375	99.123
rs6865469	0.008	0.268	0.011	0.016	0.004	0.082	0.005	0.005	81.057	83.982	72.322	83.614	73.180	78.165	86.381	99.128
rs1603130	0.024	0.011	0.020	0.000	0.046	0.024	0.001	0.005	81.080	83.993	72.343	83.614	73.226	78.188	86.382	99.134
rs1244099	0.057	0.000	0.008	0.000	0.035	0.012	0.083	0.005	81.137	83.993	72.351	83.615	73.261	78.201	86.465	99.139
rs17158873	0.016	0.061	0.004	0.318	0.018	0.003	0.043	0.005	81.153	84.054	72.355	83.933	73.279	78.204	86.508	99.144
rs17613838	0.105	0.043	0.109	0.028	0.126	0.180	0.005	0.005	81.258	84.096	72.465	83.961	73.404	78.383	86.513	99.150
rs4142694	0.029	0.014	0.018	0.000	0.043	0.020	0.001	0.005	81.287	84.110	72.483	83.961	73.448	78.404	86.514	99.155
rs34749063	0.024	0.002	0.008	0.023	0.268	0.032	0.033	0.005	81.311	84.112	72.491	83.984	73.716	78.435	86.547	99.160
rs2409758	0.015	0.056	0.005	0.337	0.018	0.003	0.032	0.005	81.326	84.169	72.496	84.322	73.734	78.438	86.579	99.166
rs2180870	0.025	0.012	0.022	0.000	0.049	0.025	0.002	0.005	81.351	84.180	72.518	84.322	73.782	78.463	86.580	99.171
rs7004633	0.027	0.007	0.004	0.023	0.237	0.023	0.065	0.005	81.378	84.187	72.522	84.345	74.019	78.487	86.646	99.176
rs7711675	0.069	0.089	0.014	0.000	0.035	0.035	0.001	0.005	81.447	84.276	72.536	84.345	74.054	78.521	86.646	99.181
rs10028206	0.019	0.016	0.341	0.651	0.021	0.149	0.007	0.005	81.466	84.292	72.877	84.996	74.075	78.670	86.653	99.187
rs11073571	0.015	0.058	0.005	0.320	0.017	0.003	0.038	0.005	81.481	84.350	72.882	85.316	74.093	78.673	86.691	99.192
rs974801	0.023	0.002	0.008	0.023	0.264	0.032	0.031	0.005	81.504	84.352	72.890	85.339	74.357	78.705	86.722	99.197
rs10104620	0.027	0.008	0.004	0.022	0.230	0.022	0.070	0.005	81.531	84.360	72.893	85.361	74.587	78.727	86.792	99.202
rs10492602	0.029	0.014	0.018	0.000	0.044	0.020	0.001	0.005	81.561	84.374	72.912	85.361	74.631	78.747	86.793	99.207
rs894875	0.017	0.106	0.065	0.001	0.099	0.055	0.143	0.005	81.577	84.481	72.976	85.362	74.730	78.802	86.935	99.213
rs1018910	0.025	0.012	0.022	0.000	0.049	0.025	0.001	0.005	81.602	84.492	72.998	85.363	74.778	78.827	86.937	99.218
rs17709012	0.014	0.055	0.005	0.324	0.017	0.003	0.032	0.005	81.617	84.548	73.003	85.687	74.795	78.830	86.969	99.223
rs7851239	0.015	0.087	0.053	0.001	0.082	0.045	0.113	0.005	81.631	84.634	73.056	85.688	74.877	78.875	87.082	99.228
rs485757	0.030	0.014	0.019	0.000	0.045	0.021	0.001	0.005	81.661	84.649	73.075	85.688	74.922	78.896	87.084	99.233
rs6775772	0.014	0.056	0.005	0.313	0.017	0.003	0.035	0.005	81.676	84.704	73.080	86.002	74.939	78.899	87.118	99.238
rs7753052	0.080	0.098	0.012	0.000	0.031	0.055	0.000	0.005	81.756	84.803	73.092	86.002	74.971	78.954	87.118	99.243
rs3818287	0.054	0.079	0.008	0.000	0.021	0.051	0.000	0.005	81.810	84.882	73.100	86.002	74.991	79.005	87.119	99.248
rs10983398	0.031	0.015	0.019	0.000	0.046	0.021	0.001	0.005	81.841	84.896	73.119	86.002	75.037	79.026	87.120	99.253
rs3932131	0.025	0.005	0.005	0.022	0.231	0.024	0.053	0.005	81.865	84.902	73.124	86.024	75.269	79.050	87.173	99.258
rs2351433	0.027	0.012	0.023	0.000	0.051	0.026	0.002	0.005	81.892	84.914	73.146	86.024	75.320	79.076	87.174	99.263
rs1637738	0.009	0.102	0.056	0.002	0.079	0.046	0.167	0.005	81.901	85.016	73.202	86.026	75.399	79.122	87.342	99.268
rs9540090	0.023	0.011	0.020	0.000	0.044	0.023	0.001	0.005	81.924	85.027	73.222	86.026	75.443	79.145	87.343	99.273
rs10780328	0.031	0.014	0.026	0.001	0.059	0.030	0.002	0.005	81.955	85.041	73.248	86.027	75.503	79.175	87.345	99.278
rs12299753	0.023	0.004	0.006	0.021	0.234	0.026	0.043	0.005	81.978	85.045	73.253	86.048	75.736	79.201	87.387	99.282
rs7201319	0.030	0.011	0.022	0.000	0.049	0.024	0.001	0.005	82.008	85.057	73.275	86.049	75.786	79.225	87.388	99.287
rs1705003	0.022	0.003	0.006	0.021	0.234	0.026	0.037	0.005	82.031	85.060	73.281	86.070	76.019	79.251	87.425	99.292
rs4876223	0.032	0.015	0.020	0.000	0.048	0.022	0.001	0.005	82.063	85.075	73.302	86.070	76.068	79.273	87.427	99.297
rs1809134	0.021	0.002	0.007	0.021	0.236	0.028	0.031	0.005	82.084	85.077	73.308	86.091	76.304	79.301	87.458	99.301
rs9291748	0.029	0.013	0.024	0.000	0.055	0.028	0.002	0.005	82.113	85.091	73.333	86.091	76.358	79.329	87.460	99.306
rs568828	0.007	0.290	0.467	0.041	0.005	0.002	0.071	0.005	82.121	85.380	73.800	86.132	76.364	79.331	87.531	99.311
rs10069830	0.076	0.001	0.007	0.007	0.070	0.015	0.085	0.005	82.196	85.382	73.807	86.139	76.433	79.346	87.616	99.315
rs2150228	0.027	0.100	0.339	0.004	0.254	0.372	0.006	0.005	82.223	85.482	74.145	86.144	76.687	79.717	87.622	99.320
rs224604	0.029	0.014	0.018	0.000	0.043	0.020	0.001	0.005	82.252	85.495	74.163	86.144	76.730	79.737	87.623	99.325
rs205543	0.001	0.096	0.000	0.002	0.001	0.127	0.073	0.005	82.253	85.592	74.163	86.146	76.731	79.864	87.696	99.329
rs6721116	0.000	0.118	0.000	0.001	0.002	0.175	0.088	0.004	82.253	85.709	74.163	86.146	76.733	80.039	87.784	99.334
rs16919975	0.021	0.003	0.006	0.020	0.224	0.026	0.032	0.004	82.274	85.712	74.169	86.166	76.957	80.065	87.816	99.338
rs6856758	0.029	0.014	0.018	0.000	0.043	0.020	0.001	0.004	82.302	85.726	74.187	86.166	76.999	80.085	87.817	99.342
rs608293	0.047	0.019	0.034	0.001	0.077	0.037	0.001	0.004	82.350	85.744	74.221	86.167	77.076	80.122	87.818	99.347
rs1522171	0.046	0.000	0.007	0.002	0.030	0.012	0.094	0.004	82.395	85.745	74.228	86.169	77.106	80.134	87.912	99.351
rs6887589	0.023	0.011	0.020	0.000	0.045	0.023	0.001	0.004	82.418	85.755	74.248	86.170	77.151	80.157	87.913	99.356
rs1919840	0.073	0.033	0.047	0.000	0.111	0.052	0.003	0.004	82.492	85.789	74.295	86.170	77.262	80.208	87.916	99.360
rs10506744	0.034	0.016	0.022	0.000	0.051	0.024	0.001	0.004	82.526	85.805	74.316	86.170	77.313	80.232	87.917	99.364
rs2054805	0.078	0.035	0.084	0.017	0.044	0.134	0.001	0.004	82.603	85.839	74.400	86.187	77.357	80.366	87.918	99.368
rs12174214	0.032	0.015	0.020	0.000	0.048	0.022	0.001	0.004	82.635	85.854	74.420	86.187	77.404	80.388	87.919	99.373
rs9563646	0.029	0.013	0.024	0.000	0.055	0.028	0.002	0.004	82.664	85.868	74.444	86.187	77.459	80.416	87.921	99.377
rs10493049	0.065	0.100	0.008	0.000	0.021	0.077	0.000	0.004	82.729	85.968	74.452	86.188	77.480	80.493	87.921	99.381
rs3779790	0.028	0.013	0.017	0.000	0.041	0.019	0.001	0.004	82.757	85.981	74.469	86.188	77.522	80.512	87.922	99.385
rs2227270	0.034	0.016	0.021	0.000	0.050	0.023	0.001	0.004	82.791	85.996	74.491	86.188	77.572	80.535	87.924	99.389
rs10947692	0.049	0.000	0.067	0.351	0.010	0.015	0.002	0.004	82.840	85.997	74.558	86.539	77.583	80.551	87.926	99.393
rs12191311	0.026	0.012	0.022	0.000	0.049	0.025	0.001	0.004	82.866	86.009	74.580	86.539	77.632	80.576	87.927	99.397
rs4938024	0.073	0.000	0.014	0.002	0.052	0.020	0.090	0.004	82.939	86.009	74.593	86.542	77.684	80.596	88.017	99.401
rs2896395	0.001	0.000	0.691	0.028	0.081	0.029	0.042	0.004	82.940	86.009	75.285	86.570	77.765	80.625	88.059	99.405
rs6122763	0.071	0.000	0.008	0.001	0.038	0.012	0.089	0.004	83.010	86.009	75.293	86.570	77.802	80.637	88.148	99.409
rs10766653	0.066	0.094	0.009	0.000	0.025	0.059	0.000	0.004	83.076	86.103	75.303	86.571	77.828	80.696	88.149	99.413
rs16953447	0.113	0.020	0.000	0.007	0.049	0.005	0.002	0.004	83.188	86.123	75.303	86.578	77.876	80.701	88.151	99.417
rs10090584	0.127	0.014	0.067	0.527	0.009	0.011	0.036	0.004	83.315	86.136	75.371	87.105	77.885	80.712	88.187	99.421
rs17813652	0.088	0.134	0.007	0.000	0.021	0.117	0.000	0.004	83.404	86.270	75.377	87.105	77.906	80.829	88.187	99.425
rs1529669	0.027	0.013	0.017	0.000	0.040	0.018	0.001	0.004	83.430	86.283	75.394	87.105	77.946	80.847	88.188	99.429
rs777781	0.052	0.021	0.029	0.000	0.070	0.031	0.001	0.004	83.482	86.304	75.423	87.105	78.015	80.878	88.189	99.433
rs7782513	0.115	0.059	0.357	0.019	0.032	0.291	0.115	0.004	83.597	86.363	75.781	87.124	78.047	81.169	88.304	99.437
rs7801817	0.000	0.113	0.000	0.002	0.001	0.120	0.109	0.004	83.597	86.476	75.781	87.126	78.048	81.289	88.413	99.441
rs4978477	0.070	0.000	0.009	0.001	0.038	0.012	0.087	0.004	83.667	86.476	75.789	87.127	78.086	81.301	88.500	99.445
rs4678659	0.024	0.011	0.020	0.000	0.045	0.023	0.001	0.004	83.691	86.487	75.809	87.127	78.131	81.324	88.501	99.449
rs4719331	0.060	0.521	0.123	0.010	0.115	0.002	0.001	0.004	83.751	87.008	75.932	87.137	78.246	81.327	88.502	99.453
rs10866124	0.001	0.088	0.000	0.002	0.001	0.110	0.071	0.004	83.751	87.096	75.932	87.139	78.247	81.437	88.573	99.457
rs942636	0.006	0.256	0.009	0.015	0.003	0.085	0.001	0.004	83.758	87.352	75.941	87.154	78.250	81.522	88.574	99.461
rs1151874	0.048	0.000	0.007	0.002	0.032	0.013	0.093	0.004	83.805	87.352	75.949	87.156	78.282	81.534	88.667	99.464
rs3780169	0.047	0.019	0.034	0.001	0.077	0.037	0.001	0.004	83.853	87.371	75.983	87.156	78.359	81.572	88.668	99.468
rs13116562	0.071	0.000	0.079	0.476	0.011	0.016	0.003	0.004	83.923	87.371	76.062	87.632	78.371	81.587	88.671	99.472
rs1384888	0.035	0.016	0.022	0.000	0.052	0.024	0.001	0.004	83.958	87.387	76.084	87.632	78.423	81.612	88.672	99.476
rs2214418	0.022	0.010	0.019	0.000	0.042	0.022	0.001	0.004	83.980	87.397	76.103	87.633	78.465	81.633	88.674	99.480
rs4868929	0.037	0.014	0.027	0.001	0.060	0.029	0.001	0.004	84.017	87.412	76.129	87.633	78.525	81.662	88.674	99.484
rs11645288	0.042	0.017	0.030	0.001	0.069	0.033	0.001	0.004	84.059	87.428	76.160	87.634	78.594	81.696	88.675	99.487
rs1373285	0.155	0.007	0.008	0.016	0.131	0.023	0.223	0.004	84.215	87.435	76.168	87.650	78.725	81.719	88.898	99.491
rs4937860	0.062	0.091	0.008	0.000	0.023	0.061	0.000	0.004	84.276	87.526	76.177	87.650	78.748	81.780	88.899	99.495
rs1986692	0.092	0.001	0.018	0.001	0.066	0.025	0.102	0.004	84.369	87.527	76.194	87.651	78.814	81.804	89.000	99.499
rs9645670	0.029	0.013	0.024	0.000	0.054	0.028	0.002	0.004	84.398	87.541	76.218	87.651	78.868	81.832	89.002	99.502
rs4520683	0.068	0.000	0.010	0.001	0.041	0.015	0.095	0.004	84.465	87.541	76.228	87.652	78.910	81.847	89.097	99.506
rs2351881	0.026	0.012	0.022	0.000	0.049	0.025	0.001	0.004	84.491	87.552	76.250	87.652	78.959	81.872	89.099	99.510
rs6676780	0.030	0.014	0.019	0.000	0.044	0.020	0.001	0.004	84.521	87.566	76.268	87.652	79.003	81.892	89.100	99.513
rs13226962	0.070	0.000	0.074	0.371	0.017	0.018	0.002	0.004	84.591	87.567	76.342	88.024	79.020	81.910	89.102	99.517
rs3769289	0.000	0.117	0.000	0.001	0.001	0.153	0.103	0.004	84.591	87.684	76.342	88.025	79.021	82.064	89.205	99.521
rs11635084	0.003	0.000	0.809	0.065	0.272	0.013	0.055	0.004	84.594	87.684	77.151	88.090	79.293	82.077	89.260	99.524
rs2960595	0.027	0.013	0.017	0.000	0.040	0.018	0.001	0.004	84.620	87.697	77.168	88.090	79.333	82.095	89.261	99.528
rs6993841	0.000	0.002	0.359	0.031	0.001	0.589	0.000	0.004	84.620	87.699	77.527	88.121	79.333	82.684	89.261	99.532
rs175126	0.000	0.062	0.059	0.005	0.342	0.082	0.076	0.004	84.621	87.760	77.586	88.126	79.675	82.766	89.337	99.535
rs242109	0.036	0.017	0.023	0.000	0.054	0.025	0.001	0.004	84.657	87.777	77.609	88.126	79.729	82.791	89.339	99.539
rs35733856	0.238	0.207	0.115	0.025	0.183	0.012	0.007	0.004	84.895	87.984	77.724	88.150	79.912	82.802	89.346	99.542
rs12768641	0.082	0.107	0.010	0.000	0.028	0.072	0.000	0.004	84.977	88.092	77.734	88.150	79.940	82.875	89.346	99.546
rs5768657	0.045	0.021	0.029	0.000	0.068	0.031	0.002	0.004	85.022	88.112	77.763	88.150	80.008	82.906	89.348	99.549
rs12006512	0.025	0.011	0.021	0.000	0.047	0.024	0.001	0.003	85.047	88.124	77.784	88.151	80.055	82.930	89.349	99.553
rs10200479	0.034	0.016	0.021	0.000	0.050	0.023	0.001	0.003	85.081	88.140	77.805	88.151	80.106	82.953	89.350	99.556
rs13075615	0.000	0.105	0.000	0.002	0.001	0.106	0.107	0.003	85.081	88.244	77.805	88.153	80.106	83.059	89.457	99.560
rs10178956	0.075	0.019	0.012	0.002	0.000	0.289	0.124	0.003	85.156	88.263	77.817	88.155	80.106	83.348	89.581	99.563
rs16846853	0.000	0.045	0.042	0.003	0.230	0.056	0.062	0.003	85.156	88.309	77.859	88.158	80.336	83.405	89.643	99.567
rs2291479	0.074	0.033	0.081	0.018	0.056	0.132	0.002	0.003	85.230	88.342	77.940	88.176	80.392	83.537	89.645	99.570
rs10206850	0.028	0.013	0.018	0.000	0.042	0.019	0.001	0.003	85.259	88.355	77.958	88.176	80.434	83.556	89.646	99.573
rs164544	0.028	0.013	0.017	0.000	0.041	0.019	0.001	0.003	85.287	88.368	77.975	88.176	80.475	83.575	89.647	99.577
rs11012	0.026	0.240	0.221	0.035	0.049	0.348	0.075	0.003	85.313	88.608	78.196	88.212	80.524	83.923	89.722	99.580
rs6009222	0.026	0.012	0.016	0.000	0.038	0.018	0.001	0.003	85.339	88.620	78.212	88.212	80.563	83.941	89.723	99.583
rs9394145	0.000	0.137	0.001	0.003	0.000	0.111	0.169	0.003	85.339	88.757	78.213	88.215	80.563	84.052	89.892	99.586
rs767896	0.006	0.264	0.009	0.015	0.003	0.090	0.000	0.003	85.345	89.021	78.222	88.230	80.566	84.142	89.892	99.590
rs3017183	0.095	0.001	0.008	0.001	0.044	0.014	0.153	0.003	85.440	89.022	78.231	88.231	80.610	84.155	90.045	99.593
rs2187490	0.023	0.010	0.019	0.000	0.043	0.022	0.001	0.003	85.462	89.032	78.250	88.231	80.653	84.178	90.046	99.596
rs6427850	0.006	0.199	0.006	0.007	0.003	0.088	0.002	0.003	85.468	89.231	78.256	88.238	80.657	84.265	90.048	99.599
rs10849890	0.111	0.003	0.009	0.011	0.106	0.023	0.133	0.003	85.579	89.233	78.266	88.249	80.763	84.288	90.181	99.602
rs3862361	0.124	0.017	0.001	0.007	0.057	0.007	0.000	0.003	85.702	89.250	78.267	88.257	80.820	84.295	90.181	99.606
rs2024566	0.104	0.001	0.013	0.004	0.060	0.022	0.177	0.003	85.807	89.251	78.280	88.260	80.880	84.317	90.358	99.609
rs1656512	0.040	0.018	0.032	0.001	0.073	0.037	0.002	0.003	85.846	89.269	78.312	88.261	80.953	84.353	90.360	99.612
rs1709065	0.032	0.015	0.020	0.000	0.047	0.021	0.001	0.003	85.878	89.284	78.332	88.261	80.999	84.375	90.361	99.615
rs16840042	0.044	0.018	0.025	0.000	0.059	0.026	0.001	0.003	85.922	89.301	78.357	88.261	81.058	84.401	90.362	99.618
rs2887172	0.000	0.095	0.000	0.000	0.001	0.129	0.081	0.003	85.922	89.397	78.357	88.261	81.059	84.530	90.443	99.621
rs4729233	0.021	0.010	0.018	0.000	0.041	0.021	0.001	0.003	85.943	89.406	78.375	88.262	81.100	84.551	90.444	99.624
rs2375048	0.023	0.010	0.019	0.000	0.043	0.022	0.001	0.003	85.966	89.417	78.394	88.262	81.144	84.573	90.445	99.627
rs1442872	0.031	0.014	0.019	0.000	0.046	0.021	0.001	0.003	85.997	89.431	78.413	88.262	81.190	84.594	90.447	99.630
rs10187702	0.000	0.111	0.549	0.200	0.005	0.147	0.005	0.003	85.997	89.542	78.962	88.462	81.194	84.742	90.452	99.633
rs4662490	0.000	0.116	0.578	0.197	0.005	0.156	0.005	0.003	85.997	89.659	79.541	88.660	81.199	84.898	90.457	99.636
rs11203203	0.000	0.042	0.040	0.003	0.223	0.054	0.056	0.003	85.997	89.701	79.580	88.663	81.422	84.952	90.513	99.639
rs7898395	0.048	0.001	0.007	0.002	0.030	0.012	0.100	0.003	86.045	89.701	79.587	88.665	81.452	84.963	90.613	99.642
rs6952272	0.032	0.012	0.023	0.000	0.052	0.025	0.001	0.003	86.076	89.714	79.610	88.666	81.504	84.989	90.614	99.645
rs7609376	0.028	0.011	0.021	0.000	0.046	0.023	0.001	0.003	86.104	89.724	79.631	88.666	81.550	85.011	90.614	99.648
rs16914739	0.025	0.011	0.021	0.000	0.047	0.024	0.001	0.003	86.129	89.736	79.652	88.667	81.598	85.036	90.616	99.651
rs7103915	0.159	0.154	0.066	0.016	0.150	0.000	0.006	0.003	86.288	89.890	79.717	88.682	81.748	85.036	90.622	99.654
rs2209151	0.060	0.000	0.008	0.001	0.036	0.013	0.085	0.003	86.348	89.890	79.726	88.683	81.784	85.049	90.707	99.657
rs10278745	0.029	0.013	0.018	0.000	0.043	0.020	0.001	0.003	86.377	89.903	79.744	88.683	81.827	85.068	90.708	99.659
rs2822839	0.030	0.014	0.018	0.000	0.044	0.020	0.001	0.003	86.407	89.917	79.762	88.683	81.870	85.088	90.709	99.662
rs7640269	0.025	0.012	0.021	0.000	0.048	0.025	0.001	0.003	86.432	89.928	79.783	88.683	81.918	85.113	90.710	99.665
rs8038622	0.021	0.010	0.018	0.000	0.041	0.021	0.001	0.003	86.453	89.938	79.801	88.684	81.959	85.134	90.711	99.668
rs1494957	0.026	0.012	0.016	0.000	0.038	0.017	0.001	0.003	86.479	89.950	79.817	88.684	81.997	85.151	90.712	99.671
rs11615362	0.023	0.010	0.019	0.000	0.043	0.022	0.001	0.003	86.502	89.961	79.836	88.684	82.040	85.173	90.713	99.674
rs12536527	0.076	0.000	0.012	0.001	0.049	0.018	0.096	0.003	86.578	89.961	79.848	88.685	82.089	85.191	90.809	99.676
rs16978286	0.029	0.014	0.018	0.000	0.043	0.020	0.001	0.003	86.607	89.975	79.866	88.685	82.132	85.211	90.810	99.679
rs10978672	0.061	0.092	0.008	0.000	0.021	0.068	0.000	0.003	86.668	90.066	79.874	88.685	82.153	85.278	90.811	99.682
rs1394371	0.002	0.037	0.034	0.007	0.214	0.057	0.114	0.003	86.670	90.103	79.908	88.692	82.367	85.335	90.924	99.685
rs1159897	0.030	0.014	0.019	0.000	0.045	0.021	0.001	0.003	86.701	90.117	79.927	88.692	82.412	85.356	90.925	99.687
rs10430983	0.022	0.010	0.019	0.000	0.042	0.022	0.001	0.003	86.723	90.127	79.945	88.692	82.454	85.377	90.927	99.690
rs12680437	0.034	0.016	0.021	0.000	0.051	0.023	0.001	0.003	86.757	90.143	79.967	88.692	82.505	85.401	90.928	99.693
rs25765	0.029	0.011	0.021	0.000	0.048	0.023	0.001	0.003	86.786	90.154	79.988	88.693	82.553	85.424	90.929	99.695
rs6544767	0.000	0.047	0.046	0.004	0.268	0.064	0.056	0.003	86.786	90.201	80.034	88.697	82.820	85.488	90.985	99.698
rs1038093	0.038	0.015	0.021	0.000	0.050	0.022	0.001	0.003	86.823	90.216	80.055	88.697	82.870	85.510	90.985	99.700
rs17314304	0.191	0.042	0.011	0.007	0.097	0.031	0.081	0.003	87.014	90.258	80.066	88.704	82.967	85.541	91.066	99.703
rs7790864	0.000	0.000	0.027	0.398	0.006	0.000	0.106	0.003	87.014	90.258	80.092	89.101	82.973	85.541	91.173	99.706
rs2032182	0.030	0.014	0.018	0.000	0.044	0.020	0.001	0.003	87.044	90.272	80.111	89.101	83.017	85.561	91.174	99.708
rs10753786	0.023	0.010	0.019	0.000	0.043	0.022	0.001	0.003	87.067	90.282	80.130	89.102	83.060	85.584	91.175	99.711
rs4680938	0.026	0.012	0.016	0.000	0.038	0.017	0.001	0.003	87.093	90.294	80.146	89.102	83.098	85.601	91.176	99.713
rs12794326	0.029	0.012	0.022	0.000	0.049	0.024	0.001	0.003	87.122	90.306	80.168	89.102	83.147	85.625	91.177	99.716
rs11219765	0.036	0.001	0.509	0.018	0.007	0.085	0.204	0.002	87.159	90.307	80.676	89.121	83.154	85.710	91.381	99.718
rs2826516	0.000	0.000	0.029	0.417	0.006	0.000	0.128	0.002	87.159	90.307	80.706	89.538	83.159	85.710	91.509	99.721
rs7868099	0.028	0.013	0.017	0.000	0.042	0.019	0.001	0.002	87.187	90.320	80.723	89.538	83.201	85.729	91.510	99.723
rs7419651	0.026	0.012	0.016	0.000	0.038	0.017	0.001	0.002	87.213	90.332	80.739	89.538	83.238	85.746	91.511	99.725
rs17202561	0.048	0.022	0.030	0.000	0.071	0.033	0.002	0.002	87.260	90.354	80.769	89.538	83.309	85.779	91.512	99.728
rs7554629	0.026	0.012	0.016	0.000	0.038	0.017	0.001	0.002	87.287	90.366	80.785	89.538	83.348	85.796	91.513	99.730
rs3753563	0.000	0.134	0.001	0.005	0.009	0.123	0.120	0.002	87.287	90.499	80.786	89.543	83.357	85.920	91.633	99.733
rs11950167	0.029	0.013	0.024	0.000	0.053	0.027	0.001	0.002	87.316	90.512	80.810	89.543	83.410	85.947	91.635	99.735
rs4655961	0.036	0.015	0.020	0.000	0.048	0.021	0.001	0.002	87.351	90.527	80.830	89.543	83.458	85.968	91.635	99.737
rs2104362	0.000	0.090	0.000	0.001	0.001	0.108	0.088	0.002	87.351	90.617	80.830	89.544	83.458	86.075	91.723	99.740
rs5760855	0.000	0.078	0.000	0.000	0.001	0.103	0.070	0.002	87.351	90.695	80.830	89.544	83.459	86.178	91.793	99.742
rs6829773	0.022	0.010	0.019	0.000	0.042	0.021	0.001	0.002	87.373	90.705	80.848	89.544	83.501	86.200	91.794	99.745
rs2977477	0.024	0.011	0.020	0.000	0.045	0.023	0.001	0.002	87.397	90.716	80.868	89.545	83.546	86.223	91.795	99.747
rs6550631	0.039	0.018	0.024	0.000	0.058	0.026	0.001	0.002	87.436	90.734	80.893	89.545	83.604	86.249	91.797	99.749
rs17123266	0.028	0.013	0.023	0.000	0.052	0.026	0.001	0.002	87.464	90.746	80.916	89.545	83.656	86.276	91.798	99.752
rs10499276	0.021	0.010	0.018	0.000	0.041	0.021	0.001	0.002	87.486	90.756	80.934	89.546	83.697	86.297	91.799	99.754
rs12908404	0.085	0.004	0.005	0.010	0.073	0.013	0.125	0.002	87.571	90.760	80.939	89.555	83.770	86.310	91.925	99.756
rs1907683	0.000	0.107	0.000	0.001	0.001	0.111	0.121	0.002	87.571	90.868	80.939	89.556	83.771	86.421	92.046	99.758
rs910700	0.026	0.012	0.016	0.000	0.038	0.017	0.001	0.002	87.597	90.880	80.955	89.556	83.809	86.438	92.047	99.761
rs12478111	0.023	0.010	0.019	0.000	0.043	0.022	0.001	0.002	87.620	90.890	80.974	89.557	83.852	86.460	92.048	99.763
rs6019839	0.021	0.009	0.018	0.000	0.040	0.020	0.001	0.002	87.641	90.900	80.991	89.557	83.891	86.480	92.049	99.765
rs3957165	0.000	0.122	0.001	0.001	0.000	0.113	0.150	0.002	87.641	91.022	80.992	89.558	83.892	86.593	92.199	99.767
rs950732	0.070	0.090	0.009	0.000	0.025	0.049	0.000	0.002	87.711	91.111	81.001	89.558	83.916	86.642	92.200	99.769
rs902780	0.000	0.091	0.000	0.001	0.001	0.102	0.094	0.002	87.711	91.202	81.001	89.559	83.917	86.745	92.294	99.772
rs12976826	0.045	0.001	0.006	0.002	0.028	0.011	0.092	0.002	87.756	91.203	81.007	89.561	83.945	86.756	92.386	99.774
rs1638419	0.051	0.001	0.006	0.002	0.030	0.011	0.113	0.002	87.807	91.204	81.013	89.563	83.975	86.767	92.499	99.776
rs2254860	0.051	0.000	0.008	0.002	0.033	0.013	0.099	0.002	87.859	91.204	81.021	89.565	84.008	86.780	92.598	99.778
rs1482603	0.028	0.013	0.023	0.000	0.053	0.027	0.001	0.002	87.887	91.217	81.044	89.566	84.061	86.806	92.600	99.780
rs1463877	0.039	0.341	0.039	0.003	0.053	0.057	0.214	0.002	87.926	91.557	81.083	89.569	84.114	86.864	92.814	99.782
rs17181392	0.028	0.013	0.017	0.000	0.040	0.019	0.001	0.002	87.954	91.570	81.100	89.569	84.154	86.882	92.815	99.784
rs11127920	0.000	0.087	0.000	0.001	0.001	0.099	0.091	0.002	87.954	91.657	81.100	89.569	84.155	86.981	92.906	99.787
rs10245031	0.046	0.019	0.026	0.000	0.062	0.028	0.001	0.002	88.000	91.676	81.126	89.569	84.217	87.009	92.906	99.789
rs10805879	0.028	0.013	0.017	0.000	0.041	0.019	0.001	0.002	88.028	91.689	81.143	89.569	84.258	87.028	92.907	99.791
rs1607840	0.059	0.083	0.009	0.000	0.023	0.052	0.000	0.002	88.087	91.772	81.152	89.570	84.281	87.079	92.908	99.793
rs12434068	0.059	0.081	0.010	0.000	0.025	0.044	0.000	0.002	88.146	91.853	81.161	89.570	84.306	87.123	92.908	99.795
rs9287807	0.116	0.003	0.005	0.007	0.092	0.015	0.152	0.002	88.262	91.856	81.167	89.577	84.398	87.138	93.060	99.797
rs10502716	0.042	0.017	0.024	0.000	0.057	0.025	0.001	0.002	88.305	91.874	81.191	89.577	84.455	87.164	93.061	99.799
rs4812492	0.028	0.013	0.017	0.000	0.041	0.019	0.001	0.002	88.333	91.887	81.208	89.577	84.496	87.182	93.062	99.801
rs1625464	0.027	0.012	0.016	0.000	0.039	0.018	0.001	0.002	88.359	91.899	81.224	89.577	84.534	87.200	93.063	99.803
rs4077503	0.021	0.009	0.018	0.000	0.040	0.020	0.001	0.002	88.380	91.908	81.242	89.577	84.574	87.220	93.064	99.805
rs1007219	0.107	0.002	0.020	0.001	0.073	0.027	0.101	0.002	88.487	91.910	81.261	89.578	84.647	87.247	93.165	99.807
rs7511	0.027	0.012	0.022	0.000	0.050	0.025	0.001	0.002	88.514	91.922	81.284	89.579	84.698	87.272	93.167	99.809
rs9380326	0.001	0.040	0.032	0.005	0.170	0.050	0.132	0.002	88.515	91.962	81.315	89.583	84.868	87.322	93.299	99.810
rs1520954	0.026	0.010	0.020	0.000	0.045	0.022	0.001	0.002	88.541	91.972	81.335	89.584	84.913	87.344	93.299	99.812
rs12314392	0.015	0.061	0.049	0.000	0.080	0.046	0.062	0.002	88.557	92.033	81.384	89.584	84.992	87.390	93.361	99.814
rs11669242	0.001	0.040	0.032	0.005	0.170	0.050	0.133	0.002	88.557	92.073	81.416	89.588	85.163	87.440	93.494	99.816
rs7282604	0.006	0.061	0.042	0.000	0.063	0.039	0.083	0.002	88.563	92.134	81.458	89.588	85.225	87.479	93.577	99.818
rs240141	0.102	0.005	0.006	0.011	0.087	0.015	0.150	0.002	88.665	92.139	81.464	89.600	85.313	87.494	93.727	99.820
rs2390352	0.015	0.053	0.035	0.001	0.058	0.031	0.053	0.002	88.680	92.192	81.499	89.600	85.371	87.525	93.780	99.822
rs2521985	0.000	0.001	0.033	0.451	0.007	0.000	0.114	0.002	88.680	92.193	81.532	90.052	85.378	87.526	93.894	99.824
rs3758601	0.036	0.015	0.020	0.000	0.047	0.021	0.001	0.002	88.715	92.208	81.552	90.052	85.426	87.546	93.895	99.826
rs6030681	0.028	0.006	0.482	0.021	0.005	0.093	0.125	0.002	88.743	92.213	82.033	90.072	85.431	87.639	94.019	99.828
rs735485	0.023	0.010	0.019	0.000	0.044	0.022	0.001	0.002	88.766	92.224	82.053	90.073	85.475	87.661	94.020	99.829
rs4811247	0.026	0.010	0.020	0.000	0.044	0.022	0.001	0.002	88.792	92.234	82.072	90.073	85.519	87.683	94.021	99.831
rs7086545	0.000	0.098	0.000	0.001	0.000	0.095	0.117	0.002	88.793	92.332	82.073	90.074	85.519	87.779	94.138	99.833
rs751023	0.021	0.009	0.017	0.000	0.039	0.020	0.001	0.002	88.813	92.342	82.090	90.074	85.559	87.799	94.139	99.835
rs876305	0.051	0.000	0.007	0.002	0.033	0.013	0.100	0.002	88.865	92.342	82.098	90.077	85.591	87.811	94.239	99.837
rs4800995	0.032	0.015	0.020	0.000	0.047	0.021	0.001	0.002	88.897	92.357	82.117	90.077	85.638	87.833	94.241	99.839
rs16939761	0.023	0.010	0.019	0.000	0.043	0.022	0.001	0.002	88.919	92.367	82.136	90.077	85.681	87.855	94.242	99.840
rs1430678	0.034	0.014	0.019	0.000	0.045	0.020	0.001	0.002	88.953	92.381	82.155	90.077	85.726	87.874	94.242	99.842
rs2012820	0.022	0.010	0.019	0.000	0.042	0.022	0.001	0.002	88.976	92.391	82.174	90.078	85.768	87.896	94.243	99.844
rs17567060	0.000	0.130	0.600	0.182	0.005	0.153	0.005	0.002	88.976	92.521	82.774	90.260	85.773	88.049	94.249	99.846
rs2910469	0.045	0.018	0.026	0.000	0.061	0.027	0.001	0.002	89.020	92.539	82.799	90.260	85.834	88.076	94.250	99.847
rs4834288	0.033	0.015	0.021	0.000	0.049	0.022	0.001	0.002	89.054	92.554	82.820	90.260	85.883	88.099	94.251	99.849
rs880546	0.026	0.010	0.020	0.000	0.044	0.022	0.001	0.002	89.080	92.565	82.839	90.260	85.927	88.120	94.251	99.851
rs13143951	0.297	0.002	0.001	0.010	0.039	0.145	0.001	0.002	89.377	92.567	82.841	90.270	85.966	88.265	94.253	99.853
rs6557171	0.281	0.019	0.124	0.046	0.002	0.222	0.115	0.002	89.658	92.586	82.964	90.316	85.968	88.487	94.367	99.854
[truncated: 261 more rows]

## Sheet: SuppTable4_SNPs_10%
Supplemental Table 4. SNPs contributing to the first 10% of variance explained in any of the eight PCs
SNP	Chromosome	snpPos (hg19)	PC	Contribution to PC	Within 10% cumulative contribution in other PCs	Nearest coding gene	Distance to gene	Location	Top OTG gene	Otargen V2G score
rs10789368	chr1	73 814 158	1	0.721	-	LRRIQ3	677,540	Downstream	-	-
rs8039305	chr15	91 422 542	1	0.707	-	FURIN	0	Within	FES	0.400
rs10835362	chr11	28 626 785	1	0.644	-	METTL15	271,731	Downstream	BDNF	0.020
rs17720293	chr6	28 214 697	1	0.602	-	ZKSCAN4	0	Within	ZKSCAN4	0.387
rs10896633	chr11	57 424 039	1	0.487	-	CLP1	448	Upstream	SERPING1	0.299
rs13219354	chr6	27 185 663	1	0.481	-	PRSS16	29,816	Upstream	PRSS16	0.166
rs11665242	chr18	50 907 126	1	0.476	-	DCC	0	Within	DCC	0.020
rs5015511	chr2	22 546 851	1	0.474	-	KLHL29	1,061,236	Upstream	-	-
rs7937151	chr11	112 835 023	1	0.466	7, 8	NCAM1	0	Within	NCAM1	0.166
rs7125588	chr11	113 436 071	1	0.464	-	DRD2	89,960	Upstream	TTC12	0.073
rs3774800	chr3	49 334 767	1	0.446	4, 5	USP4	0	Within	ARIH2	0.301
rs727644	chr7	114 109 348	1	0.446	2	FOXP2	0	Within	FOXP2	0.033
rs10484439	chr6	26 309 907	1	0.442	-	HIST1H4H	24,145	Upstream	BTN3A2	0.273
rs2447838	chr5	103 927 578	1	0.433	2, 3	NUDT12	1,029,084	Upstream	-	-
rs9295740	chr6	27 689 501	1	0.424	-	HIST1H2BL	85,755	Downstream	ZKSCAN4	0.247
rs10736470	chr11	113 418 370	1	0.414	-	DRD2	72,259	Upstream	DRD2	0.060
rs917114	chr7	104 907 506	1	0.409	-	SRPK2	0	Within	SRPK2	0.160
rs3130557	chr6	31 094 702	1	0.358	2	PSORS1C1	0	Within	HLA-C	0.380
rs12364051	chr11	113 305 313	1	0.326	-	DRD2	0	Within	TTC12	0.387
rs1006737	chr12	2 345 294	1	0.320	2	CACNA1C	0	Within	CACNA1C	0.133
rs9308966	chr2	22 622 626	1	0.320	-	KLHL29	985,461	Upstream	-	-
rs2071044	chr3	52 847 600	1	0.317	-	ITIH4	0	Within	ITIH3	0.473
rs6082289	chr20	21 019 304	2	0.526	-	XRN2	264,637	Upstream	KIZ	0.193
rs4719331	chr7	1 914 678	2	0.521	-	MAD1L1	0	Within	MAD1L1	0.194
rs1628250	chr5	87 928 965	2	0.480	5	MEF2C	85,009	Downstream	TMEM161B	0.060
rs2447838	chr5	103 927 578	2	0.443	1, 3	NUDT12	1,029,084	Upstream	-	-
rs10078721	chr5	92 420 688	2	0.417	-	NR2F1	498,354	Upstream	NR2F1	0.040
rs622917	chr6	33,702,868	2	0.416	-	IP6K3	0	Within	UQCC2	0.380
rs6082445	chr20	21,517,404	2	0.401	3	NKX2-2	22,740	Upstream	XRN2	0.159
rs748002	chr2	233,757,678	2	0.397	-	NGEF	0	Within	NGEF	0.394
rs2856234	chr3	50,139,141	2	0.392	-	RBM5	0	Within	RBM6	0.320
rs17673922	chr7	71,656,001	2	0.391	-	CALN1	0	Within	CALN1	0.120
rs227361	chr4	103,586,976	2	0.351	8	MANBA	0	Within	MANBA	0.487
rs1463877	chr12	123,473,253	2	0.341	7	PITPNM2	0	Within	MPHOSPH9	0.400
rs4609618	chr11	128,818,791	2	0.335	3	TP53AIP1	5,969	Upstream	KCNJ5	0.113
rs3935969	chr17	65,881,958	2	0.329	-	BPTF	0	Within	BPTF	0.247
rs3130557	chr6	31,094,702	2	0.325	1	PSORS1C1	0	Within	HLA-C	0.380
rs6999466	chr8	10,265,711	2	0.321	-	MSRA	0	Within	MSRA	0.253
rs3132445	chr6	31,712,195	2	0.319	-	MSH5-SAPCD1	0	Within	C4A	0.380
rs10277004	chr7	71,756,547	2	0.315	-	CALN1	0	Within	CALN1	0.067
rs7224296	chr17	44,800,045	2	0.314	-	NSF	0	Within	MAPT	0.334
rs1006737	chr12	2,345,294	2	0.294	1	CACNA1C	0	Within	CACNA1C	0.133
rs568828	chr11	131,732,258	2	0.290	-	NTM	0	Within	NTM	0.020
rs17118088	chr10	106,764,747	2	0.288	-	SORCS3	0	Within	SORCS3	0.040
rs17664036	chr20	21,220,211	2	0.283	-	XRN2	63,730	Upstream	KIZ	0.179
rs727644	chr7	114,109,348	2	0.271	1	FOXP2	0	Within	FOXP2	0.033
rs6865469	chr5	78,849,504	2	0.268	-	HOMER1	39,464	Upstream	HOMER1	0.060
rs767896	chr6	33,791,514	2	0.264	-	MLN	19,726	Upstream	ITPR3	0.227
rs4954797	chr2	140,473,876	2	0.256	-	LRP1B	515,115	Downstream	-	-
rs942636	chr6	33,651,128	2	0.256	-	ITPR3	0	Within	ITPR3	0.340
rs2329073	chr13	78,961,956	2	0.240	-	POU4F1	210,540	Downstream	POU4F1	0.040
rs6035868	chr20	21,375,825	3	0.997	-	NKX2-4	179	Downstream	XRN2	0.232
rs12202969	chr6	98,576,222	3	0.991	4, 7	POU3F2	706,357	Upstream	-	-
rs6082445	chr20	21,517,404	3	0.985	2	NKX2-2	22,740	Upstream	XRN2	0.159
rs2447838	chr5	103,927,578	3	0.970	1, 2	NUDT12	1,029,084	Upstream	-	-
rs2883872	chr2	159,388,985	3	0.938	-	PKP4	0	Within	PKP4	0.381
rs4609618	chr11	128,818,791	3	0.831	2	TP53AIP1	5,969	Upstream	KCNJ5	0.113
rs11635084	chr15	78,686,822	3	0.809	-	IREB2	43,708	Upstream	IREB2	0.139
rs2235418	chr6	11,732,822	3	0.794	6	ADTRP	0	Within	ADTRP	0.354
rs4706768	chr6	80,016,680	3	0.758	-	HMGN3	72,274	Upstream	HMGN3	0.060
rs153602	chr5	52,404,311	3	0.750	-	MOCS2	0	Within	MOCS2	0.347
rs182517	chr15	85,389,630	3	0.740	-	ALPK3	0	Within	ALPK3	0.281
rs13078307	chr3	2,565,354	3	0.730	-	CNTN4	0	Within	CNTN4	0.027
rs2286652	chr3	48,689,191	4	1.695	-	CELSR3	0	Within	IHO1	0.287
rs4688759	chr3	50,008,117	4	1.347	-	RBM6	0	Within	MST1	0.320
rs13093086	chr3	71,055,161	4	0.871	-	FOXP1	0	Within	FOXP1	0.133
rs6079536	chr20	14,696,881	4	0.800	-	MACROD2	0	Within	FLRT3	0.080
rs9539536	chr13	63,215,461	4	0.730	-	AL445989.1	1,105,472	Upstream	-	-
rs4793875	chr17	55,656,857	4	0.724	-	MSI2	0	Within	MSI2	0.047
rs12202969	chr6	98,576,222	4	0.697	3, 7	POU3F2	706,357	Upstream	-	-
rs6137005	chr20	2,088,697	4	0.684	-	STK35	0	Within	STK35	0.374
rs7917790	chr10	76,063,113	4	0.664	-	ADK	0	Within	VCL	0.214
rs3774800	chr3	49,334,767	4	0.659	1, 5	USP4	0	Within	ARIH2	0.301
rs10028206	chr4	37,716,342	4	0.651	-	RELL1	28,344	Upstream	RELL1	0.060
rs9814843	chr3	81,994,504	4	0.651	-	GBE1	183,192	Upstream	GBE1	0.073
rs3774800	chr3	49,334,767	5	1.275	1, 4	USP4	0	Within	ARIH2	0.301
rs7647813	chr3	48,833,347	5	0.773	-	PRKAR2A	0	Within	ARIH2	0.354
rs13107325	chr4	103,188,708	5	0.602	7	SLC39A8	0	Within	SLC39A8	0.219
rs10511087	chr3	85,439,135	5	0.597	7	CADM2	0	Within	CADM2	0.133
rs7814146	chr8	27,430,571	5	0.546	-	CLU	23,862	Downstream	EPHX2	0.159
rs2385140	chr7	103,862,258	5	0.525	-	ORC5	13,763	Upstream	ORC5	0.159
rs4546329	chr5	60,589,738	5	0.524	-	ZSWIM6	38,361	Upstream	ELOVL7	0.127
rs1628250	chr5	87,928,965	5	0.523	2	MEF2C	85,009	Downstream	TMEM161B	0.060
rs2741348	chr8	27,420,781	5	0.520	-	EPHX2	17,700	Downstream	EPHX2	0.166
rs1996664	chr3	49,878,394	5	0.504	7	TRAIP	0	Within	RBM6	0.266
rs17288954	chr16	72,739,364	5	0.504	-	ZFHX3	77,419	Downstream	HP	0.159
rs12360565	chr11	28,723,709	5	0.493	-	METTL15	368,655	Downstream	BDNF	0.027
rs2023642	chr11	113,684,214	5	0.474	-	USP28	0	Within	USP28	0.153
rs1694933	chr3	84,951,715	5	0.463	-	CADM2	56,416	Upstream	CADM2	0.113
rs6872863	chr5	60,088,147	5	0.457	-	ELOVL7	0	Within	ELOVL7	0.341
rs11210892	chr1	44,100,083	5	0.454	6	PTPRF	10,740	Downstream	PTPRF	0.194
rs2585807	chr11	28,532,657	5	0.452	-	METTL15	177,603	Downstream	METTL15	0.066
rs2487144	chr1	176,148,541	5	0.443	-	RFWD2	0	Within	COP1	0.280
rs6993841	chr8	10,632,683	6	0.589	-	PINX1	0	Within	PINX1	0.214
rs11729080	chr4	112,503,871	6	0.494	-	C4orf32	562,681	Upstream	-	-
rs11210892	chr1	44,100,083	6	0.459	5	PTPRF	10,740	Downstream	PTPRF	0.194
rs7224296	chr17	44,800,045	6	0.447	-	NSF	0	Within	MAPT	0.334
rs11782215	chr8	142,647,687	6	0.435	-	AC138647.1	118,850	Downstream	MROH5	0.046
rs2819332	chr1	44,005,279	6	0.383	-	PTPRF	0	Within	HYI	0.159
rs2150228	chr13	59,035,099	6	0.372	-	PCDH17	731,654	Downstream	-	-
rs304132	chr5	88,215,593	6	0.354	-	MEF2C	15,671	Upstream	MEF2C	0.120
rs11012	chr17	43,513,440	6	0.348	-	PLEKHM1	0	Within	ARHGAP27	0.407
rs12904384	chr15	77,410,877	6	0.348	-	PEAK1	0	Within	PEAK1	0.193
rs1556581	chr1	43,772,189	6	0.333	-	TIE1	0	Within	TIE1	0.366
rs12741964	chr1	44,254,585	6	0.316	-	ST3GAL3	0	Within	ST3GAL3	0.234
rs17216035	chr3	6,481,624	6	0.315	-	GRM7	421,177	Upstream	GRM7	0.020
rs7645383	chr3	157,893,442	6	0.315	-	RSRC1	0	Within	RSRC1	0.240
rs2235418	chr6	11,732,822	6	0.306	3	ADTRP	0	Within	ADTRP	0.354
rs501299	chr1	44,051,833	6	0.302	-	PTPRF	0	Within	ST3GAL3	0.240
rs7912400	chr10	102,002,677	6	0.300	-	CWF19L1	0	Within	PKD2L1	0.327
rs11915547	chr3	20,741,671	6	0.298	-	SGOL1	513,887	Upstream	-	-
rs10261179	chr7	3,753,765	6	0.296	-	SDK1	0	Within	SDK1	0.166
rs4941364	chr18	55,863,158	6	0.294	-	NEDD4L	0	Within	NEDD4L	0.146
rs9565267	chr13	76,956,524	6	0.292	-	KCTD12	497,787	Downstream	-	-
rs7782513	chr7	110,106,164	6	0.291	-	IMMP2L	196,945	Downstream	-	-
rs11599236	chr10	106,454,671	6	0.290	8	SORCS3	0	Within	SORCS3	0.106
rs10178956	chr2	99,511,773	6	0.289	-	KIAA1211L	0	Within	TSGA10	0.139
rs11652606	chr17	65,225,877	6	0.288	-	HELZ	0	Within	HELZ	0.206
rs7187701	chr16	61,793,463	6	0.280	-	CDH8	0	Within	CDH8	0.047
rs7843243	chr8	88,441,966	6	0.279	-	CNBD1	46,879	Downstream	CNBD1	0.020
rs6484373	chr11	28,526,246	6	0.275	-	METTL15	171,192	Downstream	METTL15	0.033
rs10506971	chr12	89,757,936	6	0.272	8	DUSP6	10,888	Upstream	POC1B	0.153
rs1154693	chr3	117,804,153	6	0.271	-	LSAMP	88,058	Upstream	-	-
rs13107325	chr4	103,188,708	7	0.721	5	SLC39A8	0	Within	SLC39A8	0.219
rs9425766	chr1	173,853,126	7	0.438	-	ZBTB37	0	Within	PRDX6	0.227
rs3747581	chr16	4,462,618	7	0.400	-	CORO7	0	Within	NMRAL1	0.367
rs108499	chr11	61,547,236	7	0.376	-	TMEM258	0	Within	FADS2	0.360
rs2134318	chr1	6,798,101	7	0.358	-	DNAJC11	36,117	Upstream	THAP3	0.066
rs4781372	chr16	13,077,350	7	0.337	-	SHISA9	0	Within	SHISA9	0.073
rs2299299	chr7	104,751,418	7	0.332	-	KMT2E	0	Within	KMT2E	0.093
rs12202969	chr6	98,576,222	7	0.322	3, 4	POU3F2	706,357	Upstream	-	-
rs1144708	chr6	31,710,019	7	0.306	-	MSH5	0	Within	LY6G6C	0.354
rs956129	chr15	67,629,174	7	0.303	-	IQCH	0	Within	AAGAB	0.186
rs7527271	chr1	20,014,752	7	0.280	-	TMCO4	0	Within	NBL1	0.293
rs1438946	chr5	152,509,000	7	0.273	-	GRIA1	361,041	Upstream	GRIA1	0.020
rs149971	chr6	27,982,151	7	0.268	-	OR2B6	56,191	Downstream	ZSCAN9	0.354
rs7143919	chr14	72,434,001	7	0.264	-	RGS6	0	Within	RGS6	0.093
rs9788682	chr15	78,802,585	7	0.252	-	HYKK	0	Within	PSMA4	0.360
rs884285	chr18	52,733,904	7	0.248	-	CCDC68	107,165	Upstream	CCDC68	0.053
rs6131581	chr20	14,425,336	7	0.246	-	MACROD2	0	Within	FLRT3	0.120
rs2529489	chr7	111,159,895	7	0.245	-	IMMP2L	0	Within	IMMP2L	0.374
rs1265099	chr6	31,105,412	7	0.240	-	PSORS1C2	0	Within	CCHCR1	0.387
rs3802924	chr11	133,827,732	7	0.239	-	IGSF9B	852	Upstream	IGSF9B	0.347
rs1996664	chr3	49,878,394	7	0.234	5	TRAIP	0	Within	RBM6	0.266
rs7937151	chr11	112,835,023	7	0.232	1, 8	NCAM1	0	Within	NCAM1	0.166
rs7379828	chr5	169,323,653	7	0.231	-	FAM196B	0	Within	SPDL1	0.080
rs9646596	chr18	53,049,211	7	0.230	-	TCF4	0	Within	TCF4	0.047
rs12272966	chr11	113,034,786	7	0.230	-	NCAM1	0	Within	NCAM1	0.153
rs1373285	chr13	54,048,077	7	0.223	-	OLFM4	421,885	Downstream	OLFM4	0.086
rs11963899	chr6	17,022,068	7	0.219	-	STMND1	80,420	Upstream	STMND1	0.053
rs1463877	chr12	123,473,253	7	0.214	2	PITPNM2	0	Within	MPHOSPH9	0.400
rs1872512	chr6	101,832,199	7	0.211	-	GRIK2	14,464	Upstream	ASCC3	0.053
rs7476	chr11	46,342,833	7	0.208	-	CREB3L1	0	Within	DGKZ	0.207
rs17606308	chr7	29,818,706	7	0.207	-	WIPF3	27,395	Upstream	WIPF3	0.139
rs11219765	chr11	124,602,246	7	0.204	-	NRGN	7,495	Upstream	SPA17	0.173
rs692892	chr11	66,348,502	7	0.204	-	CCDC87	9,137	Downstream	ACTN3	0.354
rs10511087	chr3	85,439,135	7	0.202	5	CADM2	0	Within	CADM2	0.133
rs9832859	chr3	161,475,536	7	0.202	-	OTOL1	253,806	Downstream	B3GALNT1	0.066
rs1413618	chr10	99,888,128	7	0.201	-	R3HCC1L	6,258	Upstream	R3HCC1L	0.327
rs7673823	chr4	176,725,219	7	0.201	-	GPM6A	0	Within	GPM6A	0.167
rs2609653	chr8	34,236,991	8	0.406	-	DUSP26	779,367	Upstream	FUT10	0.053
rs2301649	chr7	116,538,633	8	0.291	-	CAPZA2	0	Within	CAPZA2	0.206
rs2167084	chr6	156,447,775	8	0.281	-	ARID1B	651,287	Upstream	-	-
rs6441786	chr3	43,652,595	8	0.276	-	ANO10	0	Within	ANO10	0.193
rs7566492	chr2	25,887,050	8	0.273	-	DTNB	0	Within	DTNB	0.087
rs2396766	chr7	114,318,070	8	0.265	-	FOXP2	0	Within	MDFIC	0.033
rs11599236	chr10	106,454,671	8	0.255	6	SORCS3	0	Within	SORCS3	0.106
rs7937151	chr11	112,835,023	8	0.255	1, 7	NCAM1	0	Within	NCAM1	0.166
rs227361	chr4	103,586,976	8	0.255	2	MANBA	0	Within	MANBA	0.487
rs2977715	chr8	4,915,796	8	0.251	-	CSMD1	63,302	Upstream	CSMD1	0.060
rs6988046	chr8	9,948,432	8	0.247	-	MSRA	0	Within	MSRA	0.320
rs9638618	chr7	70,769,691	8	0.246	-	WBSCR17	0	Within	GALNT17	0.067
rs7792045	chr7	2,316,851	8	0.246	-	SNX8	0	Within	MRM2	0.360
rs1555320	chr10	33,490,018	8	0.244	-	NRP1	0	Within	NRP1	0.341
rs7646366	chr3	49,470,667	8	0.242	-	NICN1	3,908	Upstream	MST1	0.447
rs1956239	chr14	29,734,438	8	0.242	-	PRKD1	311,248	Downstream	FOXG1	0.000
rs1239081	chr2	78,829,992	8	0.241	-	REG3G	422,819	Upstream	REG3G	0.013
rs1684123	chr12	32,278,031	8	0.241	-	BICD1	0	Within	BICD1	0.166
rs17075993	chr3	43,800,880	8	0.237	-	ABHD5	25,017	Downstream	ABHD5	0.166
rs17607432	chr12	16,766,484	8	0.234	-	LMO3	2,956	Upstream	LMO3	0.166
rs11641316	chr16	69,285,836	8	0.233	-	SNTB2	0	Within	SNTB2	0.354
rs4791216	chr17	65,711,128	8	0.233	-	NOL11	2,820	Upstream	PSMD12	0.073
rs12532000	chr7	113,772,804	8	0.230	-	FOXP2	0	Within	FOXP2	0.080
rs2192169	chr18	14,026,534	8	0.223	-	ZNF519	49,451	Downstream	ZNF519	0.133
rs12458494	chr18	52,460,504	8	0.221	-	RAB27B	34,925	Upstream	POLI	0.120
rs1152786	chr14	99,705,953	8	0.220	-	BCL11B	0	Within	BCL11B	0.080
rs1620977	chr1	72,729,141	8	0.220	-	NEGR1	0	Within	NEGR1	0.206
rs11997947	chr8	80,638,723	8	0.218	-	HEY1	37,521	Downstream	HEY1	0.060
rs554651	chr11	29,941,777	8	0.218	-	KCNA4	89,510	Downstream	KCNA4	0.053
rs4247308	chr12	118,395,984	8	0.215	-	KSR2	0	Within	RFC5	0.100
rs827627	chr10	9,020,313	8	0.215	-	GATA3	903,152	Downstream	-	-
rs10102728	chr8	142,205,963	8	0.215	-	DENND3	56	Downstream	DENND3	0.413
rs11738003	chr5	24,948,883	8	0.215	-	CDH10	303,796	Upstream	CDH10	0.027
rs725209	chr1	193,356,683	8	0.211	-	CDC73	133,652	Downstream	GLRX2	0.127
rs9315107	chr13	31,642,857	8	0.211	-	HSPH1	67,907	Downstream	HSPH1	0.053
rs645040	chr3	135,926,621	8	0.210	-	MSL2	11,933	Upstream	PCCB	0.233
rs11916850	chr3	82,402,791	8	0.206	-	GBE1	591,479	Upstream	-	-
rs12954483	chr18	52,734,526	8	0.206	-	CCDC68	107,787	Upstream	CCDC68	0.053
rs13227817	chr7	115,295,297	8	0.205	-	TFEC	279,904	Downstream	-	-
rs9292400	chr5	30,814,261	8	0.204	-	CDH6	379,595	Upstream	CDH6	0.066
rs10506971	chr12	89,757,936	8	0.204	6	DUSP6	10,888	Upstream	POC1B	0.153
rs3024745	chr13	113,821,597	8	0.203	-	PROZ	0	Within	PROZ	0.347
rs9295663	chr6	25,486,799	8	0.202	-	LRRC16A	0	Within	CARMIL1	0.126

## Sheet: SuppTable5_GO
Supplemental Table 5. Gene Ontology Biological Proccesses at false discovery rate (FDR) < 0.05
Gene Set	Description	Size	Expect	Ratio	p value	FDR	Sensitiviy analysis, p value
PC1
GO:0061351	neural precursor cell proliferation	143	58.911	30.554	<0.001	0.010	0.010
GO:0050808	synapse organization	385	15.861	21.437	<0.001	0.010	>0.050
GO:0061564	axon development	490	20.186	19.320	<0.001	0.015	0.010
GO:0010975	regulation of neuron projection development	475	19.568	19.419	<0.001	0.015	0.008
GO:0021953	central nervous system neuron differentiation	179	73.742	25.765	<0.001	0.021	>0.050
GO:0072089	stem cell proliferation	109	44.904	31.177	<0.001	0.021	>0.050
GO:0030900	forebrain development	375	15.449	19.419	<0.001	0.049	>0.050
GO:0018200	peptidyl-glutamic acid modification	26	10.711	56.016	<0.001	0.049	>0.050
GO:0031346	positive regulation of cell projection organization	365	15.037	19.286	<0.001	0.049	>0.050
GO:0022604	regulation of cell morphogenesis	473	19.486	17.962	<0.001	0.049	0.039
GO:2001233	regulation of apoptotic signaling pathway	385	15.861	18.915	<0.001	0.049	>0.050
PC2
GO:0098742	cell-cell adhesion via plasma-membrane adhesion molecules	270	10.995	27.284	<0.001	<0.001	>0.050
GO:0050808	synapse organization	385	15.679	23.599	<0.001	<0.001	0.015
GO:0010975	regulation of neuron projection development	475	19.344	20.678	<0.001	0.003	0.005
GO:0050769	positive regulation of neurogenesis	447	18.204	20.326	<0.001	0.007	0.038
GO:0099177	regulation of trans-synaptic signaling	417	16.982	20.610	<0.001	0.007	>0.050
GO:0031346	positive regulation of cell projection organization	365	14.864	20.855	<0.001	0.013	0.025
GO:0050890	cognition	283	11.525	21.692	<0.001	0.029	>0.050
GO:0097581	lamellipodium organization	82	33.394	32.940	<0.001	0.046	>0.050
GO:0022604	regulation of cell morphogenesis	473	19.262	18.170	<0.001	0.046	0.005
PC4
GO:0050919	negative chemotaxis	41	0.437	11.429	<0.001	0.034	<0.001
GO:0007369	gastrulation	175	18.674	48.196	<0.001	0.034	<0.001
GO:0048483	autonomic nervous system development	46	0.490	10.186	<0.001	0.034	0.016
GO:0021675	nerve development	77	0.822	73.025	<0.001	0.034	0.004
GO:0048732	gland development	434	46.311	30.231	<0.001	0.034	<0.001
GO:0061564	axon development	490	52.286	28.688	<0.001	0.034	<0.001
PC6
GO:0010975	regulation of neuron projection development	475	12.286	26.859	<0.001	<0.001	<0.001
GO:0060560	developmental growth involved in morphogenesis	225	58.199	34.365	<0.001	<0.001	<0.001
GO:0001764	neuron migration	151	39.058	40.965	<0.001	<0.001	<0.001
GO:0050769	positive regulation of neurogenesis	447	11.562	25.082	<0.001	0.001	<0.001
GO:0048638	regulation of developmental growth	314	81.220	28.318	<0.001	0.001	<0.001
GO:0061564	axon development	490	12.674	23.670	<0.001	0.002	0.008
GO:0070997	neuron death	325	84.065	27.360	<0.001	0.002	0.002
GO:0021953	central nervous system neuron differentiation	179	46.300	34.557	<0.001	0.002	0.004
GO:0031346	positive regulation of cell projection organization	365	94.411	24.361	<0.001	0.008	<0.001
GO:0051648	vesicle localization	305	78.892	25.351	<0.001	0.012	<0.001
GO:0097485	neuron projection guidance	260	67.252	26.765	<0.001	0.012	0.002
GO:0051656	establishment of organelle localization	494	12.778	21.130	<0.001	0.015	<0.001
GO:0021700	developmental maturation	273	70.615	25.490	<0.001	0.018	>0.050
GO:0030900	forebrain development	375	96.998	22.681	<0.001	0.018	0.040
GO:0061351	neural precursor cell proliferation	143	36.989	32.442	<0.001	0.018	0.001
GO:0006352	DNA-templated transcription, initiation	231	59.751	26.778	<0.001	0.018	>0.050
GO:0050808	synapse organization	385	99.585	22.092	<0.001	0.022	<0.001
GO:0009268	response to pH	39	10.088	59.478	<0.001	0.022	0.043
GO:0022604	regulation of cell morphogenesis	473	12.235	20.434	<0.001	0.027	>0.050
GO:0010721	negative regulation of cell development	319	82.513	23.027	<0.001	0.028	0.019
GO:0051961	negative regulation of nervous system development	297	76.822	23.431	<0.001	0.030	0.013
PC7
GO:0098742	cell-cell adhesion via plasma-membrane adhesion molecules	270	10.248	38.057	<0.001	<0.001	>0.050
GO:0050808	synapse organization	385	14.613	23.952	<0.001	<0.001	>0.050
GO:0019882	antigen processing and presentation	171	64.903	32.356	<0.001	<0.001	<0.001
GO:0007214	gamma-aminobutyric acid signaling pathway	25	0.949	73.772	<0.001	0.006	>0.050
PC8
GO:0098742	cell-cell adhesion via plasma-membrane adhesion molecules	270	83.515	43.106	<0.001	<0,001	<0.001
GO:0050808	synapse organization	385	11.909	26.032	<0.001	<0,001	<0.001
GO:0001764	neuron migration	151	46.706	32.116	<0.001	0.020	0.037
GO:0050803	regulation of synapse structure or activity	221	68.358	26.332	<0.001	0.038	0.006
Note: sensitivity analysis is based on SNPs accounting for 25% of variance at each PC

## Sheet: SuppTable6_correlations_traits
Supplemental Table 6. Pearson correlations with external traits
PC	Trait	Reference	N (case/control)	Correlation	p value	FDR
PC1	Anxiety	Otowa et al. (2016)	7016/14 745	0.238	<0.001	<0.001
PC1	Obsessive-compulsive disorder	Arnold et al. (2018)	2688/7037	0.126	<0.001	<0.001
PC1	Tourette syndrome	Yu et al. (2019)	4819/9488	0.133	<0.001	<0.001
PC1	Alcohol dependence	Walters et al. (2018)	11 569/34 999	0.333	<0.001	<0.001
PC1	Opioid dependence	Deak et al. (2022)	15 251/538 935	0.506	<0.001	<0.001
PC1	Drinks per week	Saunders et al. (2022)	666 978	0.181	<0.001	<0.001
PC1	Opioid use	Polimanti et al. (2020)	2876/25 437	0.150	<0.001	<0.001
PC1	Cannabis use	Pasman et al. (2018)	43 380/118 702	0.245	<0.001	<0.001
PC1	Risk taking	Linnér et al. (2019)	315 894	0.371	<0.001	<0.001
PC1	Extraversion	De Moor et al. (2015)	63 030	0.014	0.514	0.637
PC1	Openness	De Moor et al. (2012)	17 375	0.061	0.006	0.015
PC1	Conscientiousness	De Moor et al. (2012)	17 375	-0.054	0.014	0.032
PC1	Agreeableness	De Moor et al. (2012)	17 375	-0.182	<0.001	<0.001
PC1	Neuroticism	Baselmans et al. (2019)	523 783	0.615	<0.001	<0.001
PC1	Creativity	Kim et al. (2024)	241 736	-0.220	<0.001	<0.001
PC1	Intelligence	Savage et al. (2018)	269 867	-0.289	<0.001	<0.001
PC1	Educational attainment	Lee et al. (2018)	766 345	-0.265	<0.001	<0.001
PC1	Social isolation	Day et al. (2018)	445 024	0.491	<0.001	<0.001
PC1	Insomnia	Jansen et al. (2019)	109 402/386 533	0.358	<0.001	<0.001
PC1	IL6 plasma levels	Loya et al. (2025)	47 745	-0.091	<0.001	<0.001
PC1	Neutrophil count	Chen et al. (2020)	519 288	0.118	<0.001	<0.001
PC2	Anxiety	Otowa et al. (2016)	7016/14 745	0.031	0.146	0.251
PC2	Obsessive-compulsive disorder	Arnold et al. (2018)	2688/7037	-0.121	<0.001	<0.001
PC2	Tourette syndrome	Yu et al. (2019)	4819/9488	0.023	0.268	0.389
PC2	Alcohol dependence	Walters et al. (2018)	11 569/34 999	-0.006	0.772	0.826
PC2	Opioid dependence	Deak et al. (2022)	15 251/538 935	0.145	<0.001	<0.001
PC2	Drinks per week	Saunders et al. (2022)	666 978	0.010	0.630	0.725
PC2	Opioid use	Polimanti et al. (2020)	2876/25 437	0.033	0.132	0.236
PC2	Cannabis use	Pasman et al. (2018)	43 380/118 702	-0.054	0.012	0.028
PC2	Risk taking	Linnér et al. (2019)	315 894	0.049	0.020	0.043
PC2	Extraversion	De Moor et al. (2015)	63 030	-0.013	0.540	0.652
PC2	Openness	De Moor et al. (2012)	17 375	-0.043	0.050	0.098
PC2	Conscientiousness	De Moor et al. (2012)	17 375	-0.031	0.156	0.262
PC2	Agreeableness	De Moor et al. (2012)	17 375	-0.058	0.009	0.022
PC2	Neuroticism	Baselmans et al. (2019)	523 783	0.065	0.003	0.010
PC2	Creativity	Kim et al. (2024)	241 736	-0.205	<0.001	<0.001
PC2	Intelligence	Savage et al. (2018)	269 867	-0.053	0.012	0.028
PC2	Educational attainment	Lee et al. (2018)	766 345	-0.268	<0.001	<0.001
PC2	Social isolation	Day et al. (2018)	445 024	0.144	<0.001	<0.001
PC2	Insomnia	Jansen et al. (2019)	109 402/386 533	0.179	<0.001	<0.001
PC2	IL6 plasma levels	Loya et al. (2025)	47 745	-0.056	0.008	0.020
PC2	Neutrophil count	Chen et al. (2020)	519 288	-0.059	0.005	0.013
PC3	Anxiety	Otowa et al. (2016)	7016/14 745	-0.048	0.023	0.046
PC3	Obsessive-compulsive disorder	Arnold et al. (2018)	2688/7037	0.021	0.318	0.438
PC3	Tourette syndrome	Yu et al. (2019)	4819/9488	0.000	0.997	0.997
PC3	Alcohol dependence	Walters et al. (2018)	11 569/34 999	-0.091	<0.001	<0.001
PC3	Opioid dependence	Deak et al. (2022)	15 251/538 935	-0.139	<0.001	<0.001
PC3	Drinks per week	Saunders et al. (2022)	666 978	-0.060	0.005	0.013
PC3	Opioid use	Polimanti et al. (2020)	2876/25 437	-0.013	0.543	0.652
PC3	Cannabis use	Pasman et al. (2018)	43 380/118 702	0.022	0.312	0.437
PC3	Risk taking	Linnér et al. (2019)	315 894	-0.074	<0.001	0.001
PC3	Extraversion	De Moor et al. (2015)	63 030	0.002	0.920	0.944
PC3	Openness	De Moor et al. (2012)	17 375	0.031	0.162	0.267
PC3	Conscientiousness	De Moor et al. (2012)	17 375	0.014	0.526	0.645
PC3	Agreeableness	De Moor et al. (2012)	17 375	0.002	0.935	0.952
PC3	Neuroticism	Baselmans et al. (2019)	523 783	-0.061	0.006	0.016
PC3	Creativity	Kim et al. (2024)	241 736	0.094	<0.001	<0.001
PC3	Intelligence	Savage et al. (2018)	269 867	0.081	<0.001	<0.001
PC3	Educational attainment	Lee et al. (2018)	766 345	0.162	<0.001	<0.001
PC3	Social isolation	Day et al. (2018)	445 024	-0.054	0.011	0.025
PC3	Insomnia	Jansen et al. (2019)	109 402/386 533	-0.102	<0.001	<0.001
PC3	IL6 plasma levels	Loya et al. (2025)	47 745	0.022	0.292	0.412
PC3	Neutrophil count	Chen et al. (2020)	519 288	0.050	0.018	0.040
PC4	Anxiety	Otowa et al. (2016)	7016/14 745	0.002	0.922	0.944
PC4	Obsessive-compulsive disorder	Arnold et al. (2018)	2688/7037	0.049	0.021	0.043
PC4	Tourette syndrome	Yu et al. (2019)	4819/9488	0.028	0.189	0.300
PC4	Alcohol dependence	Walters et al. (2018)	11 569/34 999	-0.017	0.426	0.554
PC4	Opioid dependence	Deak et al. (2022)	15 251/538 935	-0.041	0.242	0.363
PC4	Drinks per week	Saunders et al. (2022)	666 978	-0.082	<0.001	<0.001
PC4	Opioid use	Polimanti et al. (2020)	2876/25 437	0.008	0.728	0.794
PC4	Cannabis use	Pasman et al. (2018)	43 380/118 702	-0.024	0.273	0.390
PC4	Risk taking	Linnér et al. (2019)	315 894	-0.086	<0.001	<0.001
PC4	Extraversion	De Moor et al. (2015)	63 030	-0.060	0.004	0.012
PC4	Openness	De Moor et al. (2012)	17 375	0.024	0.274	0.390
PC4	Conscientiousness	De Moor et al. (2012)	17 375	0.047	0.034	0.069
PC4	Agreeableness	De Moor et al. (2012)	17 375	0.037	0.091	0.171
PC4	Neuroticism	Baselmans et al. (2019)	523 783	0.016	0.473	0.603
PC4	Creativity	Kim et al. (2024)	241 736	0.142	<0.001	<0.001
PC4	Intelligence	Savage et al. (2018)	269 867	0.141	<0.001	<0.001
PC4	Educational attainment	Lee et al. (2018)	766 345	0.135	<0.001	<0.001
PC4	Social isolation	Day et al. (2018)	445 024	-0.009	0.671	0.751
PC4	Insomnia	Jansen et al. (2019)	109 402/386 533	-0.010	0.653	0.742
PC4	IL6 plasma levels	Loya et al. (2025)	47 745	0.071	<0.001	0.002
PC4	Neutrophil count	Chen et al. (2020)	519 288	-0.026	0.214	0.330
PC5	Anxiety	Otowa et al. (2016)	7016/14 745	0.031	0.141	0.246
PC5	Obsessive-compulsive disorder	Arnold et al. (2018)	2688/7037	0.034	0.103	0.191
PC5	Tourette syndrome	Yu et al. (2019)	4819/9488	-0.002	0.915	0.944
PC5	Alcohol dependence	Walters et al. (2018)	11 569/34 999	-0.066	0.002	0.005
PC5	Opioid dependence	Deak et al. (2022)	15 251/538 935	-0.207	<0.001	<0.001
PC5	Drinks per week	Saunders et al. (2022)	666 978	-0.146	<0.001	<0.001
PC5	Opioid use	Polimanti et al. (2020)	2876/25 437	-0.096	<0.001	<0.001
PC5	Cannabis use	Pasman et al. (2018)	43 380/118 702	-0.107	<0.001	<0.001
PC5	Risk taking	Linnér et al. (2019)	315 894	-0.132	<0.001	<0.001
PC5	Extraversion	De Moor et al. (2015)	63 030	-0.031	0.142	0.246
PC5	Openness	De Moor et al. (2012)	17 375	0.024	0.268	0.389
PC5	Conscientiousness	De Moor et al. (2012)	17 375	-0.010	0.640	0.731
PC5	Agreeableness	De Moor et al. (2012)	17 375	-0.011	0.610	0.712
PC5	Neuroticism	Baselmans et al. (2019)	523 783	0.151	<0.001	<0.001
PC5	Creativity	Kim et al. (2024)	241 736	0.015	0.485	0.613
PC5	Intelligence	Savage et al. (2018)	269 867	0.029	0.171	0.279
PC5	Educational attainment	Lee et al. (2018)	766 345	0.025	0.232	0.351
PC5	Social isolation	Day et al. (2018)	445 024	0.107	<0.001	<0.001
PC5	Insomnia	Jansen et al. (2019)	109 402/386 533	0.074	<0.001	0.002
PC5	IL6 plasma levels	Loya et al. (2025)	47 745	-0.008	0.702	0.776
PC5	Neutrophil count	Chen et al. (2020)	519 288	0.056	0.007	0.019
PC6	Anxiety	Otowa et al. (2016)	7016/14 745	0.055	0.010	0.024
PC6	Obsessive-compulsive disorder	Arnold et al. (2018)	2688/7037	0.039	0.065	0.126
PC6	Tourette syndrome	Yu et al. (2019)	4819/9488	-0.005	0.824	0.871
PC6	Alcohol dependence	Walters et al. (2018)	11 569/34 999	0.011	0.604	0.710
PC6	Opioid dependence	Deak et al. (2022)	15 251/538 935	0.050	0.152	0.257
PC6	Drinks per week	Saunders et al. (2022)	666 978	0.016	0.437	0.560
PC6	Opioid use	Polimanti et al. (2020)	2876/25 437	0.003	0.877	0.915
PC6	Cannabis use	Pasman et al. (2018)	43 380/118 702	-0.026	0.227	0.346
PC6	Risk taking	Linnér et al. (2019)	315 894	-0.049	0.020	0.043
PC6	Extraversion	De Moor et al. (2015)	63 030	-0.072	<0.001	0.002
PC6	Openness	De Moor et al. (2012)	17 375	0.039	0.079	0.150
PC6	Conscientiousness	De Moor et al. (2012)	17 375	-0.021	0.348	0.475
PC6	Agreeableness	De Moor et al. (2012)	17 375	-0.008	0.710	0.780
PC6	Neuroticism	Baselmans et al. (2019)	523 783	0.129	<0.001	<0.001
PC6	Creativity	Kim et al. (2024)	241 736	0.019	0.372	0.496
PC6	Intelligence	Savage et al. (2018)	269 867	0.106	<0.001	<0.001
PC6	Educational attainment	Lee et al. (2018)	766 345	0.073	<0.001	0.002
PC6	Social isolation	Day et al. (2018)	445 024	0.070	<0.001	0.003
PC6	Insomnia	Jansen et al. (2019)	109 402/386 533	0.027	0.209	0.326
PC6	IL6 plasma levels	Loya et al. (2025)	47 745	0.028	0.183	0.292
PC6	Neutrophil count	Chen et al. (2020)	519 288	0.050	0.018	0.040
PC7	Anxiety	Otowa et al. (2016)	7016/14 745	-0.014	0.505	0.633
PC7	Obsessive-compulsive disorder	Arnold et al. (2018)	2688/7037	-0.060	0.005	0.013
PC7	Tourette syndrome	Yu et al. (2019)	4819/9488	-0.006	0.770	0.826
PC7	Alcohol dependence	Walters et al. (2018)	11 569/34 999	-0.069	0.001	0.003
PC7	Opioid dependence	Deak et al. (2022)	15 251/538 935	-0.043	0.210	0.326
PC7	Drinks per week	Saunders et al. (2022)	666 978	0.012	0.569	0.678
PC7	Opioid use	Polimanti et al. (2020)	2876/25 437	0.000	0.984	0.990
PC7	Cannabis use	Pasman et al. (2018)	43 380/118 702	0.022	0.315	0.437
PC7	Risk taking	Linnér et al. (2019)	315 894	0.031	0.137	0.242
PC7	Extraversion	De Moor et al. (2015)	63 030	0.007	0.748	0.811
PC7	Openness	De Moor et al. (2012)	17 375	-0.004	0.842	0.884
PC7	Conscientiousness	De Moor et al. (2012)	17 375	0.020	0.370	0.496
PC7	Agreeableness	De Moor et al. (2012)	17 375	0.039	0.076	0.144
PC7	Neuroticism	Baselmans et al. (2019)	523 783	-0.026	0.252	0.375
PC7	Creativity	Kim et al. (2024)	241 736	0.050	0.019	0.041
PC7	Intelligence	Savage et al. (2018)	269 867	0.122	<0.001	<0.001
PC7	Educational attainment	Lee et al. (2018)	766 345	0.033	0.121	0.219
PC7	Social isolation	Day et al. (2018)	445 024	-0.043	0.041	0.082
PC7	Insomnia	Jansen et al. (2019)	109 402/386 533	0.035	0.105	0.192
PC7	IL6 plasma levels	Loya et al. (2025)	47 745	-0.014	0.515	0.637
PC7	Neutrophil count	Chen et al. (2020)	519 288	-0.085	<0.001	<0.001
PC8	Anxiety	Otowa et al. (2016)	7016/14 745	0.083	<0.001	<0.001
PC8	Obsessive-compulsive disorder	Arnold et al. (2018)	2688/7037	0.030	0.159	0.264
PC8	Tourette syndrome	Yu et al. (2019)	4819/9488	0.018	0.398	0.523
PC8	Alcohol dependence	Walters et al. (2018)	11 569/34 999	0.020	0.352	0.476
PC8	Opioid dependence	Deak et al. (2022)	15 251/538 935	0.027	0.433	0.559
PC8	Drinks per week	Saunders et al. (2022)	666 978	-0.008	0.695	0.773
PC8	Opioid use	Polimanti et al. (2020)	2876/25 437	-0.024	0.267	0.389
PC8	Cannabis use	Pasman et al. (2018)	43 380/118 702	-0.009	0.662	0.747
PC8	Risk taking	Linnér et al. (2019)	315 894	-0.011	0.601	0.710
PC8	Extraversion	De Moor et al. (2015)	63 030	-0.053	0.012	0.028
PC8	Openness	De Moor et al. (2012)	17 375	-0.019	0.393	0.519
PC8	Conscientiousness	De Moor et al. (2012)	17 375	-0.030	0.173	0.279
PC8	Agreeableness	De Moor et al. (2012)	17 375	0.006	0.777	0.826
PC8	Neuroticism	Baselmans et al. (2019)	523 783	0.205	<0.001	<0.001
PC8	Creativity	Kim et al. (2024)	241 736	-0.044	0.038	0.077
PC8	Intelligence	Savage et al. (2018)	269 867	0.013	0.543	0.652
PC8	Educational attainment	Lee et al. (2018)	766 345	-0.059	0.005	0.014
PC8	Social isolation	Day et al. (2018)	445 024	0.148	<0.001	<0.001
PC8	Insomnia	Jansen et al. (2019)	109 402/386 533	0.119	<0.001	<0.001
PC8	IL6 plasma levels	Loya et al. (2025)	47 745	-0.010	0.627	0.725
PC8	Neutrophil count	Chen et al. (2020)	519 288	0.000	0.983	0.990

## Sheet: SuppTable7_PC_PGS
Supplemental Table 7. PGS analyses in FinnGen samples
Discovery	Target	CasePRS	ControlPRS	CasePRS_SE	ControlPRS_SE	R2(%)_direction	p value	FDR
PC1_without_FinnGen	ADHD	-0.000107	-0.000154	0.000133	0.000133	0.1137	<0.001	<0.001
PC1_without_FinnGen	AN	-0.000108	-0.000127	0.000135	0.000135	0.0108	<0.001	<0.001
PC1_without_FinnGen	ASD	-0.000113	-0.000149	0.000127	0.000127	0.0199	<0.001	<0.001
PC1_without_FinnGen	BP	-0.000108	-0.000156	0.000128	0.000128	0.2816	<0.001	<0.001
PC1_without_FinnGen	CAN	-0.000108	-0.000155	0.00013	0.000131	0.031	<0.001	<0.001
PC1_without_FinnGen	MDD	-0.000103	-0.00014	0.000132	0.000132	0.8256	<0.001	<0.001
PC1_without_FinnGen	PTSD	-0.000107	-0.000161	0.000134	0.000134	0.1233	<0.001	<0.001
PC1_without_FinnGen	SCZ	-0.000115	-0.000132	9.60E-05	9.60E-05	0.0425	<0.001	<0.001
PC2_without_FinnGen	ADHD	-3.00E-06	3.00E-06	0.000131	0.000131	-0.0017	0.004	0.009
PC2_without_FinnGen	AN	-1.10E-05	-1.30E-05	0.000133	0.000133	2.00E-04	0.312	0.400
PC2_without_FinnGen	ASD	9.00E-06	4.00E-06	0.000125	0.000125	4.00E-04	0.215	0.312
PC2_without_FinnGen	BP	7.00E-06	-3.00E-06	0.000127	0.000127	0.0123	<0.001	<0.001
PC2_without_FinnGen	CAN	4.00E-06	8.00E-06	0.000129	0.000129	-2.00E-04	0.343	0.430
PC2_without_FinnGen	MDD	0	-2.00E-06	0.00013	0.00013	0.0011	0.019	0.037
PC2_without_FinnGen	PTSD	-7.00E-06	-9.00E-06	0.000132	0.000132	1.00E-04	0.474	0.562
PC2_without_FinnGen	SCZ	3.00E-05	1.40E-05	9.50E-05	9.50E-05	0.0382	<0.001	<0.001
PC3_without_FinnGen	ADHD	-7.20E-05	-7.40E-05	0.000133	0.000133	1.00E-04	0.469	0.562
PC3_without_FinnGen	AN	-5.90E-05	-5.60E-05	0.000135	0.000135	-1.00E-04	0.399	0.491
PC3_without_FinnGen	ASD	-9.30E-05	-0.00011	0.000127	0.000127	0.0042	<0.001	<0.001
PC3_without_FinnGen	BP	-8.70E-05	-9.00E-05	0.000128	0.000128	7.00E-04	0.068	0.118
PC3_without_FinnGen	CAN	-8.00E-05	-6.40E-05	0.00013	0.00013	-0.0034	<0.001	<0.001
PC3_without_FinnGen	MDD	-7.50E-05	-7.20E-05	0.000132	0.000132	-0.0042	<0.001	<0.001
PC3_without_FinnGen	PTSD	-6.40E-05	-5.50E-05	0.000134	0.000134	-0.0038	<0.001	<0.001
PC3_without_FinnGen	SCZ	-0.00016	-0.000164	9.60E-05	9.60E-05	0.0022	0.001	0.003
PC4_without_FinnGen	ADHD	5.80E-05	6.20E-05	0.000132	0.000132	-9.00E-04	0.036	0.064
PC4_without_FinnGen	AN	5.20E-05	3.90E-05	0.000134	0.000134	0.0053	<0.001	<0.001
PC4_without_FinnGen	ASD	7.20E-05	6.90E-05	0.000126	0.000126	1.00E-04	0.499	0.582
PC4_without_FinnGen	BP	6.90E-05	7.70E-05	0.000127	0.000127	-0.0092	<0.001	<0.001
PC4_without_FinnGen	CAN	6.50E-05	7.60E-05	0.000129	0.000129	-0.0017	0.004	0.009
PC4_without_FinnGen	MDD	6.00E-05	6.20E-05	0.000131	0.000131	-0.0011	0.020	0.037
PC4_without_FinnGen	PTSD	5.50E-05	5.50E-05	0.000133	0.000133	0	0.797	0.873
PC4_without_FinnGen	SCZ	0.000121	0.000123	9.50E-05	9.50E-05	-6.00E-04	0.082	0.139
PC5_without_FinnGen	ADHD	-1.90E-05	-1.80E-05	0.000133	0.000133	0	0.760	0.853
PC5_without_FinnGen	AN	-7.00E-06	-6.00E-06	0.000135	0.000135	0	0.892	0.921
PC5_without_FinnGen	ASD	-4.40E-05	-5.80E-05	0.000127	0.000127	0.0026	0.002	0.005
PC5_without_FinnGen	BP	-3.70E-05	-4.30E-05	0.000128	0.000128	0.0042	<0.001	<0.001
PC5_without_FinnGen	CAN	-2.60E-05	-1.70E-05	0.00013	0.00013	-0.0012	0.014	0.027
PC5_without_FinnGen	MDD	-2.20E-05	-2.80E-05	0.000132	0.000132	0.0203	<0.001	<0.001
PC5_without_FinnGen	PTSD	-1.00E-05	-1.60E-05	0.000134	0.000134	0.0016	0.007	0.015
PC5_without_FinnGen	SCZ	-0.000112	-0.000112	9.60E-05	9.60E-05	0	0.976	0.976
PC6_without_FinnGen	ADHD	0.000109	0.000116	0.000133	0.000133	-0.0022	0.001	0.003
PC6_without_FinnGen	AN	0.000105	0.000104	0.000135	0.000135	0	0.832	0.873
PC6_without_FinnGen	ASD	0.000119	0.000108	0.000127	0.000127	0.0018	0.011	0.023
PC6_without_FinnGen	BP	0.000117	0.000119	0.000128	0.000128	-3.00E-04	0.265	0.347
PC6_without_FinnGen	CAN	0.000117	0.000118	0.00013	0.00013	0	0.829	0.873
PC6_without_FinnGen	MDD	0.000112	0.000111	0.000132	0.000132	3.00E-04	0.218	0.312
PC6_without_FinnGen	PTSD	0.000108	0.000108	0.000134	0.000134	0	0.976	0.976
PC6_without_FinnGen	SCZ	0.000145	0.00014	9.60E-05	9.60E-05	0.0043	<0.001	<0.001
PC7_without_FinnGen	ADHD	9.70E-05	9.40E-05	0.000132	0.000132	5.00E-04	0.130	0.208
PC7_without_FinnGen	AN	9.20E-05	9.20E-05	0.000134	0.000134	0	0.804	0.873
PC7_without_FinnGen	ASD	0.000106	0.000101	0.000126	0.000126	4.00E-04	0.229	0.312
PC7_without_FinnGen	BP	0.000107	0.000109	0.000127	0.000127	-4.00E-04	0.197	0.307
PC7_without_FinnGen	CAN	0.000106	9.70E-05	0.000129	0.000129	0.0014	0.009	0.020
PC7_without_FinnGen	MDD	1.00E-04	0.000101	0.000131	0.000131	-0.0019	0.002	0.005
PC7_without_FinnGen	PTSD	9.30E-05	9.70E-05	0.000133	0.000133	-6.00E-04	0.092	0.151
PC7_without_FinnGen	SCZ	0.000139	0.000126	9.50E-05	9.50E-05	0.0305	<0.001	<0.001
PC8_without_FinnGen	ADHD	0.000196	0.000201	0.000132	0.000132	-0.0014	0.009	0.020
PC8_without_FinnGen	AN	0.00019	0.000194	0.000134	0.000134	-3.00E-04	0.229	0.312
PC8_without_FinnGen	ASD	0.000203	0.000208	0.000126	0.000126	-4.00E-04	0.226	0.312
PC8_without_FinnGen	BP	0.000201	0.00021	0.000127	0.000127	-0.0088	<0.001	<0.001
PC8_without_FinnGen	CAN	0.000198	0.000194	0.000129	0.000129	3.00E-04	0.228	0.312
PC8_without_FinnGen	MDD	0.000196	0.000203	0.000131	0.000131	-0.0292	<0.001	<0.001
PC8_without_FinnGen	PTSD	0.000193	0.000194	0.000133	0.000133	0	0.747	0.853
PC8_without_FinnGen	SCZ	0.000228	0.000227	9.50E-05	9.50E-05	3.00E-04	0.234	0.312
